# Supplementary material for: Single-cell insights into immune dysregulation in rheumatoid arthritis flare versus drug-free remission
Source: Nat Commun. 2024 Feb 5;15:1063. doi: 10.1038/s41467-024-45213-2 (PMC10844292; doi:10.1038/s41467-024-45213-2)
Supplement: Supplementary file 4 — Supplementary Data 1 [file 41467_2024_45213_MOESM4_ESM.csv]

	BRA102_RemB	BRA102_RemV	BRA103_FlareB	BRA103_FlareV	BRA127_RemB	BRA127_RemV	BRA162_RemB	BRA162_RemV	BRA193_FlareB	BRA193_FlareV	BRA201_RemB	BRA201_RemV	BRA211_RemB	BRA211_RemV	BRA266_FlareB	BRA266_FlareV	BRA302_FlareB	BRA302_FlareV	BRA309_FlareB	BRA309_FlareV	BRA319_FlareB	BRA319_FlareV	BRA325_FlareB	BRA325_FlareV	BRA380_RemB	BRA380_RemV	BRA409_RemB	BRA409_RemV	BRA436_FlareB	BRA436_FlareV	BRA472_FlareB	BRA472_FlareV	BRA501_FlareB	BRA501_FlareV	BRA521_FlareB	BRA521_FlareV	BRA522_RemB	BRA522_RemV	BRA529_FlareB	BRA529_FlareV	BRA533_FlareB	BRA533_FlareV	BRA571_FlareB	BRA571_FlareV	BRA575_FlareB	BRA575_FlareV	BRA682_RemB	BRA682_RemV	BRA704_RemB
BAS	0.034495688	0.004719541	0	0.003384496	0.00808674	0.00759313	0.002794077	0	0.300832528	0.348477875	0.005714395	0.000885206	0.008557215	0.005591942	0.001198021	0.003557706	0.025367211	0.033695819	0.014874312	0.024813697	0.029779631	0.003115071	0.27304072	0.006191524	0.045016288	0.010926883	0.015495918	0.002995671	0.163704742	0.04728591	0.002605239	0.004506555	0.006874847	0.020001333	0.003971627	0.082106621	0.037741704	0.000947077	0.043067765	0.004947766	0.007625607	0.004562821	0.107469103	0	0.218327653	0.031778706	0.007148559	0.104111252	0.052526748
BC_1	0.022497188	0.644217382	0.014359151	0.137072073	0.165467134	0.199699312	0.058675608	0.040023398	0.084531454	0.104508757	0.051429551	0.016818922	0.020226144	0.075491217	0.161732817	0.115032494	0.016365942	0.174605606	0.026773762	0.218520623	0.084685825	0.096567192	0.060115499	0.136213539	1.072206125	0.16673614	0.059078187	0.395428606	0.085539414	0.140645271	0.06408887	0.160884006	0.011458079	0.202235705	0.019063808	0.248665767	0.090160738	0.041671402	0.004306776	0.041702597	0.009101531	0.139013944	0.018402244	0.066615912	0.018653236	0.073517903	0.030977089	0.02676214	0.033842737
BC_2	0.689913761	0.946268023	0.493954797	0.631208434	0.471519125	0.971920606	1.137189159	1.116037068	1.026453373	1.516415142	6.116306977	4.322462998	2.682297846	2.506588007	0.845802734	0.513495565	2.08256618	1.491368182	2.613416629	2.074745259	0.894009331	2.344090711	0.515829768	0.586818932	3.135998298	1.931225389	5.06135415	4.968320776	1.55224541	1.279144489	1.462580958	1.813437645	2.00363603	1.317865635	0.390808067	0.578265204	1.083606262	3.291093685	1.394917047	0.559804351	0.669823504	0.574611248	1.205715001	1.1205748	2.547438572	2.571229362	2.295878856	1.589410025	0.739604816
BC_3	0.052493438	0.07315289	0.166566153	0.145533312	0.04012267	0.066819542	0.065660799	0.075428712	0.081690061	0.106931145	0.182860626	0.072586927	0.217820011	0.148186463	0.045524793	0.062852806	0.251217217	0.149661948	0.127919084	0.079243743	0.20535537	0.121487758	0.034517932	0.024766098	0.21648742	0.093890254	0.436791183	0.233662358	0.320772804	0.213392825	0.147456506	0.191979234	0.027499389	0.056670445	0.061957377	0.055128731	0.166063498	0.16952684	0.055031033	0.032513889	0.031486378	0.044107269	0.083178141	0.057099353	0.147106205	0.170751258	0.16322543	0.138053479	0.057462147
BC_4	2.132733408	5.097104561	1.691507998	2.553601949	1.843465603	2.776807545	5.240290584	5.358517287	5.50946184	5.951116202	7.998247586	2.582147157	5.251018114	3.225851548	2.36968528	2.874626441	4.749396506	2.678598779	4.929347018	6.638064211	3.486078023	5.546383403	3.568533608	3.833929554	4.489760841	3.038887562	7.567818853	7.703368632	0.613524076	0.717775865	1.577211457	2.464184156	10.26338304	4.838100318	0.310581208	1.359451059	6.193833006	9.33439406	1.404487661	0.795883459	2.281286514	1.438505342	7.985101544	12.22639893	5.234352478	6.151314073	5.040329787	3.746046873	1.085435285
CD4_1	0.076490439	0.257214999	0.106257718	0.412908466	0.496712429	0.28853893	0.050293378	0.163172316	0.145976587	0.217322846	0.092382712	0.215990369	0.067290825	0.4242886	0.307891363	0.341539775	0.083466307	0.473491893	0.218652387	0.581921221	0.816458209	0.264781011	0.228051056	0.379058888	0.199708622	0.183328814	0.120093363	0.296571454	0.25883047	0.545606654	0.204250707	0.441642369	0.39110242	1.133408894	0.3510918	2.535921647	0.319546429	0.481115278	0.06651577	0.272833939	0.099624869	0.279548828	0.290019359	0.592405786	0.196282919	0.36948675	0.269262388	0.360309788	0.177674369
CD4_2	0.028496438	0.040116101	0.022974642	0.011845735	0.079934311	0.055429847	0.013970383	0.021551061	0.105486731	0.06436632	0.076191927	0.059308831	0.026449573	0.017474819	0.038336668	0.033205256	0.110470112	0.097148984	0.254350736	0.336986016	0.061110284	0.015575354	0.060891183	0.030269675	0.050745633	0.046135728	0.10750293	0.052424247	0.165179559	0.122458382	0.033868102	0.060387834	0.05576265	0.071115852	0.066723329	0.068031201	0.063322193	0.045459711	0.096184675	0.077750604	0.041079884	0.039848636	0.155314936	0.32118386	0.042817656	0.052648305	0.102462679	0.121735101	0.118802108
CD4_3	0.071991001	0.264294311	0.221130927	0.475521635	0.181329584	0.413066258	0.305951383	0.26169145	0.204580326	0.19932796	0.382864436	0.440832802	0.18436908	0.441064426	0.443267722	0.776765808	0.171024099	0.420978929	0.339134315	0.344189993	0.315788168	0.470375678	0.185388443	0.364611998	0.19234232	0.220156457	0.131715301	0.51375762	0.290539046	0.431635486	0.314712825	0.361876349	0.223050599	0.894504078	0.510751193	0.716673509	0.324578656	0.875099443	0.058380748	0.229010871	0.114876084	0.478792008	0.092747308	0.430624286	0.176357871	0.455810997	0.288920925	0.493467753	0.196710909
CD4_4	5.133858268	16.65290134	12.01860946	9.828575297	5.886213353	9.623532628	16.24056999	15.87697423	4.960717736	4.547861204	16.94508467	15.00070817	9.948151058	15.84476769	7.777551485	8.508846829	9.065095536	5.078003632	15.74892161	8.872097398	6.938343756	17.0394368	1.506378061	5.000687947	16.80089705	18.0868242	7.625928544	10.1403472	8.626207507	14.38340386	8.993283695	5.054551846	15.0375825	15.09211725	13.18738929	9.210017008	3.547300839	17.93290904	7.619644643	7.928441171	7.438164935	7.077847809	5.702487247	10.58479254	12.9758695	11.04855502	9.954964078	6.652023642	3.156892814
CD4_5	52.46044244	24.89322038	22.67884323	17.39292302	16.04378036	8.103388054	12.96172115	15.75382531	32.8454424	29.85489893	14.34598754	18.21843354	15.2652931	10.04522483	19.03056151	27.65997818	5.710077329	7.207841936	7.11438346	8.16530725	24.21983572	15.98342782	10.03967623	10.04334067	12.48997365	13.58252022	14.28142524	6.329853362	13.08089374	6.318125053	28.31790164	25.79687155	13.20887314	11.86856902	6.854233357	14.6220163	26.89389968	20.88305489	25.79615548	30.49944161	16.11561405	9.052028326	32.73464701	25.66377998	11.21144291	10.47796123	20.67005826	18.43846176	39.9876615
CD4_6	20.68841395	28.18038087	32.18747308	27.63948353	29.17104698	30.92757673	30.99050014	31.94482928	23.49974427	19.1617844	20.18228919	33.23596063	32.97250411	33.46847193	31.02993854	29.98434609	17.13023199	19.79082336	42.1880113	26.3505455	15.46834673	26.50613669	27.3665145	35.716153	26.48799293	27.05091523	27.79386555	38.80592544	17.02603053	21.07254144	20.95549731	16.96041893	31.96651186	33.45889726	25.22936144	20.45158642	19.31494613	19.41508505	26.94175803	28.3019268	20.00664166	15.45275351	17.04783847	23.77236391	27.98366994	22.90438404	32.10536976	20.44366406	12.93321347
CD8_1	3.544056993	6.272270335	5.697711151	14.17595993	8.771313224	5.392640739	7.859737357	6.894800037	3.569145309	5.191524409	2.588620736	3.900219531	7.817404597	7.409323165	6.184183728	4.615530573	5.788633853	7.06211846	4.853488026	12.85349513	8.231276057	6.54009096	5.294430202	5.573059989	6.06574015	8.090749787	8.055940263	4.710693049	10.88194086	15.8929156	13.90207429	13.68505491	4.443442923	3.290219348	5.140873599	8.707993666	4.020330198	2.867750123	5.345188134	5.472228898	16.06641658	18.36657095	4.672697695	4.384754473	6.346763663	6.916374571	3.119750277	2.516946636	2.945023179
CD8_2	0.007499063	0.066073578	0.011487321	0.109996108	0.244779388	0.129842518	0.022352612	0.060035097	0.017403535	0.136691917	0.09428751	0.1513703	0.017892358	0.224376673	0.194079381	0.179071202	0.05400761	0.42535501	0.052060092	0.671570707	0.035363311	0.166656283	0.079119754	0.197440837	0.111722241	0.073655285	0.023243877	0.101852823	0.070053831	0.444972538	0.097435924	0.358721761	0.067220728	0.947840967	0.144567212	0.654507067	0.099386488	0.475432814	0.02009829	0.139244264	0.013283316	0.228749422	0.022082692	0.663779977	0.050448526	0.38466464	0.026211383	0.114228647	0.032080094
CD8_3	3.146606674	6.340703684	10.66884926	9.03660332	3.525818471	4.649273337	9.385303157	9.573289	2.787762119	2.423772628	6.586792129	10.34983358	11.53629231	11.59978471	10.94392064	9.036573218	4.021930363	3.604139772	5.335415737	3.718852807	3.311743101	7.80792474	7.95308664	11.4309301	3.913143119	4.780713647	7.34215955	12.07255516	5.143426001	6.535155255	13.28046436	9.613382665	9.556801516	9.346178634	20.9209408	11.38466952	3.168206388	6.512103648	6.463035895	5.468694779	3.658323596	2.717616139	5.702487247	7.004187286	7.683437622	6.91684888	4.148547055	2.643903617	4.111892549
CD8_4	0.185976753	1.146848526	0.65477729	2.228690369	0.831690066	1.974213731	0.891310422	0.818940304	0.563306245	1.652068893	0.989542658	1.514588202	0.732030822	1.462292836	5.543242563	3.87197002	0.498342948	1.7810647	1.683772126	6.545212958	0.203494143	1.188399477	0.321133119	0.797330765	0.587667174	0.470665366	0.299264912	1.049982775	0.710124622	2.690447034	0.623173076	1.35151578	0.295618431	2.364602085	1.185133407	1.832150607	0.297740111	2.04568701	0.354112732	0.583129533	0.34389029	2.884919573	0.962805385	2.952512372	0.453612793	1.54814474	0.1393969	0.694183804	0.152997374
CD8_5	0.170978628	1.021780683	1.05970535	2.350532212	1.007732167	1.878540297	2.673931266	2.741602783	0.565082116	0.701454471	3.226728128	2.171411373	2.478869514	3.03572552	0.973990967	1.025805227	2.188944806	1.627026672	2.894541127	2.025918307	2.243709053	3.886050713	0.160954401	0.982388553	2.029006859	1.292205085	1.606732976	1.304614832	1.725536465	2.77531918	3.62649215	2.264994434	1.694267905	1.672333711	2.756308929	1.744179227	0.435707007	2.058946092	0.495757825	0.50961987	1.302256934	1.32899764	1.12180077	1.332318234	1.142086788	1.242215403	0.637413175	0.479107581	0.427969612
DC_1	0.080989876	0.082591972	0.183797134	0.407831723	0.737137419	0.207292442	0.04889634	0.061574459	0.565792465	0.998024023	0.029524372	0.022130161	0.518878383	0.157273369	0.033544584	0.020160334	1.322368152	2.954291841	0.034210918	0.526690733	1.423838594	0.024920566	1.373348278	0.695514584	0.105992896	0.324568894	0.096849486	0.055419918	1.26981786	0.796585715	0.016152479	0.785041843	0.07180396	0.106673778	0.277219544	0.948917952	2.668757837	0.0918665	0.841735535	1.041858098	1.91747125	1.772808021	0.990776796	0.042824515	0.408675451	0.597155094	0.148928312	1.846261296	3.316940758
DC_2	0.439445069	0.139226467	1.016627897	0.426446449	1.764775406	2.499658309	0.867560771	1.168375358	1.666122066	1.256181416	0.581915846	0.144288648	0.478426095	0.295673934	1.014723676	0.999715384	3.236365124	2.128963088	1.717983043	2.905603893	1.251985309	0.688430627	1.475738548	0.925976885	1.517048896	1.812648474	0.600466815	0.826805266	1.780842121	1.123949707	0.444453708	0.605230307	0.909007578	0.966731115	0.83006998	1.168259926	0.668866868	0.660112892	2.398874496	1.084974342	0.818399852	0.333085927	1.612036539	0.927864484	1.380763426	1.581346374	0.622520344	0.904364513	2.0760404
DC_3	0.359955006	0.174623027	0.149335171	0.111688356	0.508842539	0.320430075	0.113160101	0.096979773	0.304739444	0.182025186	0.142859864	0.064620069	0.208873832	0.058016398	0.197673443	0.156539064	0.373961786	0.871715205	0.276662204	0.599530941	0.422498511	0.121487758	0.243176891	0.074298294	0.366678125	0.694059418	0.428074729	0.125818193	0.339945432	0.187931181	0.075030872	0.43848778	0.167287949	0.367802298	0.083404161	0.330772389	0.354772019	0.029359397	0.600556053	0.41914644	0.236639813	0.250650962	0.68971609	0.16416064	0.336606128	0.330119099	0.137014047	0.432763387	0.547476777
DC_4	0.307461567	0.41060009	0.229746417	0.37906351	0.375100307	0.846633966	0.189997206	0.143160617	0.579999432	0.309027549	0.906683937	0.239005736	0.344622374	0.286587028	0.561871788	0.298847303	3.438484514	1.612585607	0.165104864	0.49467306	0.760621402	0.518659274	0.287778713	0.493946065	0.355219434	0.377179812	0.234375757	0.148285727	0.256618243	0.749299805	0.326175874	0.622355216	0.377352725	0.52447941	0.768906929	1.065040174	0.524609688	0.689472289	0.886238892	0.560511175	0.172683107	0.187379846	0.563108654	0.249809669	0.546455037	0.904981668	0.387213611	0.46311557	0.782260765
DPT	0.253468316	0.48847252	1.335401051	1.150728513	0.106371729	0.117693511	0.452640402	0.487977587	0.198187191	0.178218576	1.855273434	2.776892571	1.060705659	1.292437597	0.297109176	0.257340733	0.103105438	0.110277225	0.331697159	0.224924158	0.058628648	0.095009657	1.21898719	2.037699505	0.136685819	0.212062469	1.122485545	1.833350808	0.216060762	0.249766602	0.475716571	0.395224855	0.83414813	0.802275707	6.098829959	3.661955311	0.146353942	0.240557639	0.258406588	0.257283818	0.35028596	0.217190276	0.112621731	0.16416064	0.43750318	0.428301072	0.511121966	0.288835292	0.198121023
GDT_1	0.155980502	0.507350686	0.281439361	0.377371262	4.42717891	4.139015019	1.174909193	1.240725347	0.476288572	0.539500504	1.588601688	1.091459528	0.837440148	1.011442511	0.924872111	0.910772734	0.215212144	0.191672319	0.4194556	0.254540506	0.357975978	0.588748365	0.8315331	1.32773803	0.349490088	0.40388997	1.346207858	1.999610563	0.35838065	0.548031572	0.948827903	0.675081907	0.643180152	0.784496744	0.274042242	0.219341974	2.641080587	2.322233587	0.571365679	0.527997286	1.130311789	1.154089504	0.757436347	0.973068139	1.083583456	1.177235063	0.651114579	0.723556884	0.510813812
GDT_2	0.02999625	0.061354036	0.011487321	0.064305417	1.932419739	1.874743732	0.037720034	0.016932976	0.052920952	0.077516429	0.004761995	0	0.024115787	0.025163739	0.101831774	0.05336559	0.018002537	0.039384723	0.01189945	0.092050812	0.123461386	0.02024796	0.091142854	0.077050083	0.207074923	0.154999858	0.047456248	0.011982685	0.039082664	0.010912133	0.003126286	0.017575564	0.005347103	0.006667111	0.04607087	0.17594276	0.295643349	0.040724325	0.289032554	0.285556765	0.145378513	0.181600273	0.036804487	0.00237914	0.167879127	0.155573368	0.173352555	0.42427783	0.579556872
GDT_3	0.335958005	1.19876348	1.122885615	2.418222124	7.339338256	6.514146001	1.539536183	1.477787014	0.760783088	1.171743877	0.834301606	0.450570073	1.175061165	1.083438765	0.797881899	0.750675964	1.084243689	1.114587664	0.321285141	0.604333592	0.28414731	0.655722385	0.300577497	0.802834342	1.172469675	0.775808691	0.300233407	0.446355017	0.592876632	0.932381149	0.650267558	0.638578813	0.510266439	2.043469565	0.833247281	1.891971145	1.206057124	1.617608062	0.134945663	0.176705919	0.277719697	0.535979364	0.875946795	1.144366197	0.8538095	0.867036944	0.855444223	0.81787711	0.249590186
GDT_4	0	0.002359771	0	0.001692248	0.030791816	0.041762214	0.04889634	0.09390105	0.021310451	0.02456994	0.051429551	0.043375115	0.522379061	0.482304998	0.251584383	0.105545278	0.013092754	0.014441065	0.09817046	0.200910903	0.327265734	0.339542708	0.364571415	0.620528343	0.175563522	0.319712502	1.75684968	1.680571574	0.139370253	0.193993477	0.355875595	0.445247613	0.065692985	0.041113852	0.099290667	0.265087092	8.37236804	2.576050309	0.375646615	0.224063105	3.653157862	3.804480082	0.375405769	0.447278264	0.555357718	0.673044542	1.015691087	0.691246496	0.809052932
MON_1	3.523059618	1.441819855	3.239424485	4.066471494	2.640942541	6.764719282	3.031573065	0.838952003	6.692191851	5.328562382	8.650640965	1.180865378	2.030004706	2.192041269	4.20265721	1.694653954	17.70058508	14.74170186	4.557489216	5.91686611	9.221758984	4.186655037	11.78651629	7.738717666	5.80096253	5.334747083	4.224574589	1.108398364	7.320994027	8.663021206	0.978006576	6.80129248	3.447353948	1.787896971	7.555622632	6.533341153	2.766886267	1.45565784	8.58866935	3.919337282	2.69552918	5.607402721	3.657629938	1.546440807	8.845025521	11.7500581	6.631479871	10.793628	6.675127351
MON_2	2.725159355	0.722089813	3.480658223	1.517946288	3.893765124	4.845176085	0.727856943	0.338659524	7.029252145	5.919971208	1.461932608	0.416932229	0.946739118	0.615113621	3.701884487	1.718371994	13.50517573	11.36774391	0.721404135	4.611345463	7.881055192	1.138558345	16.58295745	5.529719318	6.165594461	5.244499124	0.947187975	0.569177538	17.35712706	5.715532815	0.368901788	4.101415509	2.217520166	0.765606596	3.499797447	4.601489649	3.096916503	0.490586051	5.843817144	6.555789593	5.377037083	8.491409729	2.812598912	0.425866007	5.306845738	7.087125829	2.972609105	8.551156483	8.436007262
MON_3	0.035995501	0.021237936	0.00287183	0.05415193	0.154892166	0.050873969	0.004191115	0.007696807	0.170128431	0.320793436	0.003809596	0	0.026449573	0.004193957	0.01317823	0.013044922	0.439425555	0.715051528	0.004462294	0.092851254	0.167200218	0.004672606	0.286615187	0.08255366	0.033557596	0.050182722	0.008716454	0.010484849	0.325934666	0.23642955	0.003647334	0.027039329	0.038193596	0.005555926	0.041304918	0.104392704	0.115321874	0.004735387	0.03349715	0.506085752	0.280917533	0.23057455	0.163411923	0.009516559	0.06782995	0.075415139	0.02382853	0.418076847	0.328204044
NEG	0.047994001	0.136866697	0.094770397	0.079535647	0.13809663	0.346246716	0.301760268	0.257073366	0.182204353	0.128732641	0.875254767	0.439947596	0.493206738	0.819219505	0.158138755	0.217020065	1.256904382	0.867339124	1.518667262	1.333536112	0.568604824	1.133885739	0.402192083	1.163318657	0.885183912	0.875769435	0.376744501	0.325030331	0.143794705	0.375862362	0.553873729	0.764762347	0.4270044	0.772273707	1.055658377	0.445721659	0.290611122	0.952759783	0.262713365	0.119453201	0.150052272	0.216886088	1.564190706	1.151503616	0.614708925	0.58909184	0.703537345	0.375322696	0.356406324
NK_1	1.894263217	1.375746277	0.479595646	0.957812262	2.672978471	1.291591368	1.553506566	1.437763616	3.228533273	6.686484111	0.637154993	0.156681538	0.754201787	0.754912172	0.893723569	1.64484607	1.984370525	7.706277487	0.623233675	1.54965541	8.17543925	1.057566507	5.237417438	0.968629609	2.520502873	2.075703064	5.492334363	1.318095352	8.65349163	4.555209331	0.15110384	1.461025061	0.316242972	1.438984821	0.590978053	3.028561375	8.408432335	0.732090768	1.884932503	2.312727067	12.90474141	15.02719441	5.650960965	0.48058622	1.719913178	1.287749072	4.379683795	13.83211	8.039765216
NK_2	1.363329584	1.335630177	0.677751931	0.852892898	4.508357334	2.68113411	2.007544007	1.631723161	1.803929647	4.700125618	2.51052401	0.719672828	1.352428888	0.987676758	0.958416696	1.55590342	3.361564584	3.468043673	0.803212851	1.091002233	2.43014195	1.44539281	1.86978595	2.358282884	2.319566534	2.224632432	2.489031796	0.858259815	0.491114225	2.05026856	1.04574278	1.637231353	0.716511855	3.011311865	0.811800497	1.307841182	2.386953112	1.665909005	0.870925909	1.091335755	1.690178956	1.880794783	2.232560194	1.096783403	1.246375337	1.180080917	1.786544029	0.874991433	0.884846562
[truncated: 23 more columns]
