# Supplementary material for: Single-cell insights into immune dysregulation in rheumatoid arthritis flare versus drug-free remission
Source: Nat Commun. 2024 Feb 5;15:1063. doi: 10.1038/s41467-024-45213-2 (PMC10844292; doi:10.1038/s41467-024-45213-2)
Supplement: Supplementary file 5 — Supplementary Data 2 [file 41467_2024_45213_MOESM5_ESM.csv]

cluster	condition	sample	percentage_total_celltype
CD4_A	FlareB	BRA309_FlareB	3.410742976
CD4_B	FlareB	BRA309_FlareB	1.139978784
CD4_C	FlareB	BRA309_FlareB	0.2022543
CD4_D	FlareB	BRA309_FlareB	1.691581422
CD4_E	FlareB	BRA309_FlareB	1.103205275
CD4_F	FlareB	BRA309_FlareB	0.809017202
CD4_G	FlareB	BRA309_FlareB	1.103205275
CD4_H	FlareB	BRA309_FlareB	1.084818521
CD4_I	FlareB	BRA309_FlareB	0.717083429
CD4_J	FlareB	BRA309_FlareB	1.572067517
CD4_K	FlareB	BRA309_FlareB	0.174674169
CD4_L	FlareB	BRA309_FlareB	0.045966886
CD4_M	FlareB	BRA309_FlareB	0.110320528
CD4_N	FlareB	BRA309_FlareB	0.294188073
CD4_O	FlareB	BRA309_FlareB	0.193060923
CD4_P	FlareB	BRA309_FlareB	0.064353641
CD4_Q	FlareB	BRA309_FlareB	0.009193377
CD4_A	FlareB	BRA436_FlareB	1.195344137
CD4_B	FlareB	BRA436_FlareB	0.669392717
CD4_C	FlareB	BRA436_FlareB	1.213274299
CD4_D	FlareB	BRA436_FlareB	0.466184214
CD4_E	FlareB	BRA436_FlareB	0.43630061
CD4_F	FlareB	BRA436_FlareB	0.418370448
CD4_G	FlareB	BRA436_FlareB	0.322742917
CD4_H	FlareB	BRA436_FlareB	0.245045548
CD4_I	FlareB	BRA436_FlareB	0.508021258
CD4_J	FlareB	BRA436_FlareB	0.681346158
CD4_K	FlareB	BRA436_FlareB	0.280905872
CD4_L	FlareB	BRA436_FlareB	0.113557693
CD4_M	FlareB	BRA436_FlareB	0.221138665
CD4_N	FlareB	BRA436_FlareB	0.035860324
CD4_O	FlareB	BRA436_FlareB	0.059767207
CD4_P	FlareB	BRA436_FlareB	0.071720648
CD4_Q	FlareB	BRA436_FlareB	0.023906883
CD4_A	FlareB	BRA472_FlareB	2.050729104
CD4_B	FlareB	BRA472_FlareB	0.192255854
CD4_C	FlareB	BRA472_FlareB	0.010680881
CD4_D	FlareB	BRA472_FlareB	1.089449837
CD4_E	FlareB	BRA472_FlareB	0.630171964
CD4_F	FlareB	BRA472_FlareB	0.811746937
CD4_G	FlareB	BRA472_FlareB	0.469958753
CD4_H	FlareB	BRA472_FlareB	0.758342533
CD4_I	FlareB	BRA472_FlareB	0.651533726
CD4_J	FlareB	BRA472_FlareB	1.506004186
CD4_K	FlareB	BRA472_FlareB	0.320426423
CD4_L	FlareB	BRA472_FlareB	0.064085285
CD4_M	FlareB	BRA472_FlareB	0.064085285
CD4_N	FlareB	BRA472_FlareB	0.053404404
CD4_O	FlareB	BRA472_FlareB	0.085447046
CD4_P	FlareB	BRA472_FlareB	0.064085285
CD4_Q	FlareB	BRA472_FlareB	0.001
CD4_A	FlareB	BRA533_FlareB	1.591480106
CD4_B	FlareB	BRA533_FlareB	4.097689432
CD4_C	FlareB	BRA533_FlareB	1.814584794
CD4_D	FlareB	BRA533_FlareB	1.063465678
CD4_E	FlareB	BRA533_FlareB	1.197328491
CD4_F	FlareB	BRA533_FlareB	0.364404323
CD4_G	FlareB	BRA533_FlareB	0.832924168
CD4_H	FlareB	BRA533_FlareB	0.773429584
CD4_I	FlareB	BRA533_FlareB	0.275162448
CD4_J	FlareB	BRA533_FlareB	0.3569675
CD4_K	FlareB	BRA533_FlareB	0.096678698
CD4_L	FlareB	BRA533_FlareB	0.007436823
CD4_M	FlareB	BRA533_FlareB	0.05205776
CD4_N	FlareB	BRA533_FlareB	0.208231042
CD4_O	FlareB	BRA533_FlareB	0.059494583
CD4_P	FlareB	BRA533_FlareB	0.029747292
CD4_Q	FlareB	BRA533_FlareB	0.089241875
CD4_A	FlareB	BRA571_FlareB	1.569302935
CD4_B	FlareB	BRA571_FlareB	0.530468598
CD4_C	FlareB	BRA571_FlareB	3.890103051
CD4_D	FlareB	BRA571_FlareB	1.060937196
CD4_E	FlareB	BRA571_FlareB	1.363009592
CD4_F	FlareB	BRA571_FlareB	1.731390562
CD4_G	FlareB	BRA571_FlareB	1.141981009
CD4_H	FlareB	BRA571_FlareB	0.552571456
CD4_I	FlareB	BRA571_FlareB	0.950422904
CD4_J	FlareB	BRA571_FlareB	0.788335277
CD4_K	FlareB	BRA571_FlareB	0.243131441
CD4_L	FlareB	BRA571_FlareB	0.007367619
CD4_M	FlareB	BRA571_FlareB	0.316807635
CD4_N	FlareB	BRA571_FlareB	0.066308575
CD4_O	FlareB	BRA571_FlareB	0.117881911
CD4_P	FlareB	BRA571_FlareB	0.147352388
CD4_Q	FlareB	BRA571_FlareB	0.361013351
CD4_A	FlareB	BRA575_FlareB	3.616616731
CD4_B	FlareB	BRA575_FlareB	1.591964475
CD4_C	FlareB	BRA575_FlareB	2.710421568
CD4_D	FlareB	BRA575_FlareB	1.649111918
CD4_E	FlareB	BRA575_FlareB	1.077637491
CD4_F	FlareB	BRA575_FlareB	0.669441472
CD4_G	FlareB	BRA575_FlareB	1.2817355
CD4_H	FlareB	BRA575_FlareB	1.142948854
CD4_I	FlareB	BRA575_FlareB	0.514326984
CD4_J	FlareB	BRA575_FlareB	0.898031242
CD4_K	FlareB	BRA575_FlareB	0.310228975
CD4_L	FlareB	BRA575_FlareB	0.097967045
CD4_M	FlareB	BRA575_FlareB	0.375540338
CD4_N	FlareB	BRA575_FlareB	0.138786647
CD4_O	FlareB	BRA575_FlareB	0.20409801
CD4_P	FlareB	BRA575_FlareB	0.138786647
CD4_Q	FlareB	BRA575_FlareB	0.122458806
CD4_A	FlareB	BRA737_FlareB	1.16192596
CD4_B	FlareB	BRA737_FlareB	1.669115864
CD4_C	FlareB	BRA737_FlareB	4.324946631
CD4_D	FlareB	BRA737_FlareB	0.783838942
CD4_E	FlareB	BRA737_FlareB	0.885276922
CD4_F	FlareB	BRA737_FlareB	0.793060576
CD4_G	FlareB	BRA737_FlareB	0.368865384
CD4_H	FlareB	BRA737_FlareB	0.811503845
CD4_I	FlareB	BRA737_FlareB	0.553298076
CD4_J	FlareB	BRA737_FlareB	0.774617307
CD4_K	FlareB	BRA737_FlareB	0.175211058
CD4_L	FlareB	BRA737_FlareB	0.129102884
CD4_M	FlareB	BRA737_FlareB	0.055329808
CD4_N	FlareB	BRA737_FlareB	0.082994711
CD4_O	FlareB	BRA737_FlareB	0.101437981
CD4_P	FlareB	BRA737_FlareB	0.055329808
CD4_Q	FlareB	BRA737_FlareB	0.064551442
CD4_A	FlareB	BRA838_FlareB	2.439321467
CD4_B	FlareB	BRA838_FlareB	2.510369665
CD4_C	FlareB	BRA838_FlareB	0.078942442
CD4_D	FlareB	BRA838_FlareB	1.405175473
CD4_E	FlareB	BRA838_FlareB	0.963097796
CD4_F	FlareB	BRA838_FlareB	0.718376225
CD4_G	FlareB	BRA838_FlareB	1.405175473
CD4_H	FlareB	BRA838_FlareB	0.986780529
CD4_I	FlareB	BRA838_FlareB	0.694693492
CD4_J	FlareB	BRA838_FlareB	0.639433783
CD4_K	FlareB	BRA838_FlareB	0.165779129
CD4_L	FlareB	BRA838_FlareB	0.307875525
CD4_M	FlareB	BRA838_FlareB	0.110519419
CD4_N	FlareB	BRA838_FlareB	0.094730931
CD4_O	FlareB	BRA838_FlareB	0.142096396
CD4_P	FlareB	BRA838_FlareB	0.063153954
CD4_Q	FlareB	BRA838_FlareB	0.001
CD4_A	FlareV	BRA309_FlareV	2.150652071
CD4_B	FlareV	BRA309_FlareV	2.263844286
CD4_C	FlareV	BRA309_FlareV	2.8524438
CD4_D	FlareV	BRA309_FlareV	1.482818007
CD4_E	FlareV	BRA309_FlareV	1.811075429
CD4_F	FlareV	BRA309_FlareV	1.1092837
CD4_G	FlareV	BRA309_FlareV	0.747068614
CD4_H	FlareV	BRA309_FlareV	1.03004915
CD4_I	FlareV	BRA309_FlareV	1.041368371
CD4_J	FlareV	BRA309_FlareV	0.905537714
CD4_K	FlareV	BRA309_FlareV	0.305618979
CD4_L	FlareV	BRA309_FlareV	0.294299757
CD4_M	FlareV	BRA309_FlareV	0.1584691
CD4_N	FlareV	BRA309_FlareV	0.339576643
CD4_O	FlareV	BRA309_FlareV	0.124511436
CD4_P	FlareV	BRA309_FlareV	0.101872993
CD4_Q	FlareV	BRA309_FlareV	0.07923455
CD4_A	FlareV	BRA436_FlareV	1.332831315
CD4_B	FlareV	BRA436_FlareV	1.530035948
CD4_C	FlareV	BRA436_FlareV	2.169250967
CD4_D	FlareV	BRA436_FlareV	0.618814539
CD4_E	FlareV	BRA436_FlareV	0.693616297
CD4_F	FlareV	BRA436_FlareV	0.754817735
CD4_G	FlareV	BRA436_FlareV	0.421609906
CD4_H	FlareV	BRA436_FlareV	0.482811344
CD4_I	FlareV	BRA436_FlareV	0.707216616
CD4_J	FlareV	BRA436_FlareV	0.60521422
CD4_K	FlareV	BRA436_FlareV	0.632414859
CD4_L	FlareV	BRA436_FlareV	0.156403675
CD4_M	FlareV	BRA436_FlareV	0.272006391
CD4_N	FlareV	BRA436_FlareV	0.122402876
CD4_O	FlareV	BRA436_FlareV	0.122402876
CD4_P	FlareV	BRA436_FlareV	0.054401278
CD4_Q	FlareV	BRA436_FlareV	0.00680016
CD4_A	FlareV	BRA472_FlareV	1.369259683
CD4_B	FlareV	BRA472_FlareV	0.377245015
CD4_C	FlareV	BRA472_FlareV	0.363272977
CD4_D	FlareV	BRA472_FlareV	0.964070593
CD4_E	FlareV	BRA472_FlareV	1.439119871
CD4_F	FlareV	BRA472_FlareV	1.341315608
CD4_G	FlareV	BRA472_FlareV	0.530937428
CD4_H	FlareV	BRA472_FlareV	0.894210405
CD4_I	FlareV	BRA472_FlareV	0.852294293
CD4_J	FlareV	BRA472_FlareV	1.145707082
CD4_K	FlareV	BRA472_FlareV	0.475049278
CD4_L	FlareV	BRA472_FlareV	0.265468714
CD4_M	FlareV	BRA472_FlareV	0.097804263
CD4_N	FlareV	BRA472_FlareV	0.139720376
CD4_O	FlareV	BRA472_FlareV	0.125748338
CD4_P	FlareV	BRA472_FlareV	0.139720376
CD4_Q	FlareV	BRA472_FlareV	0.001
CD4_A	FlareV	BRA533_FlareV	1.243840267
CD4_B	FlareV	BRA533_FlareV	4.524298113
CD4_C	FlareV	BRA533_FlareV	4.469623816
CD4_D	FlareV	BRA533_FlareV	1.038811651
CD4_E	FlareV	BRA533_FlareV	0.915794482
CD4_F	FlareV	BRA533_FlareV	1.271177416
CD4_G	FlareV	BRA533_FlareV	0.43739438
CD4_H	FlareV	BRA533_FlareV	0.806445887
CD4_I	FlareV	BRA533_FlareV	0.984137354
CD4_J	FlareV	BRA533_FlareV	0.5330744
CD4_K	FlareV	BRA533_FlareV	0.451062954
CD4_L	FlareV	BRA533_FlareV	0.273371487
CD4_M	FlareV	BRA533_FlareV	0.123017169
CD4_N	FlareV	BRA533_FlareV	0.205028615
CD4_O	FlareV	BRA533_FlareV	0.177691467
CD4_P	FlareV	BRA533_FlareV	0.082011446
CD4_Q	FlareV	BRA533_FlareV	0.109348595
CD4_A	FlareV	BRA571_FlareV	2.846056621
CD4_B	FlareV	BRA571_FlareV	0.237171385
CD4_C	FlareV	BRA571_FlareV	0.321875451
CD4_D	FlareV	BRA571_FlareV	1.812667014
CD4_E	FlareV	BRA571_FlareV	1.804196608
CD4_F	FlareV	BRA571_FlareV	1.482321157
CD4_G	FlareV	BRA571_FlareV	1.660199695
CD4_H	FlareV	BRA571_FlareV	0.643750902
CD4_I	FlareV	BRA571_FlareV	1.9227823
CD4_J	FlareV	BRA571_FlareV	0.728454968
CD4_K	FlareV	BRA571_FlareV	0.42352033
CD4_L	FlareV	BRA571_FlareV	0.262582605
CD4_M	FlareV	BRA571_FlareV	0.169408132
CD4_N	FlareV	BRA571_FlareV	0.177878539
CD4_O	FlareV	BRA571_FlareV	0.152467319
CD4_P	FlareV	BRA571_FlareV	0.169408132
CD4_Q	FlareV	BRA571_FlareV	0.05082244
CD4_A	FlareV	BRA575_FlareV	2.840939728
CD4_B	FlareV	BRA575_FlareV	1.921016387
CD4_C	FlareV	BRA575_FlareV	5.35720063
CD4_D	FlareV	BRA575_FlareV	1.352828442
CD4_E	FlareV	BRA575_FlareV	0.892866772
CD4_F	FlareV	BRA575_FlareV	1.046187328
CD4_G	FlareV	BRA575_FlareV	1.217545598
CD4_H	FlareV	BRA575_FlareV	0.865810203
CD4_I	FlareV	BRA575_FlareV	1.30773416
CD4_J	FlareV	BRA575_FlareV	1.001093047
CD4_K	FlareV	BRA575_FlareV	0.450942814
CD4_L	FlareV	BRA575_FlareV	0.198414838
CD4_M	FlareV	BRA575_FlareV	0.586225658
CD4_N	FlareV	BRA575_FlareV	0.1443017
CD4_O	FlareV	BRA575_FlareV	0.180377126
CD4_P	FlareV	BRA575_FlareV	0.171358269
CD4_Q	FlareV	BRA575_FlareV	0.1443017
CD4_A	FlareV	BRA737_FlareV	3.134127113
CD4_B	FlareV	BRA737_FlareV	1.798877692
CD4_C	FlareV	BRA737_FlareV	0.853076019
CD4_D	FlareV	BRA737_FlareV	1.947238739
CD4_E	FlareV	BRA737_FlareV	1.372339682
CD4_F	FlareV	BRA737_FlareV	2.318141355
CD4_G	FlareV	BRA737_FlareV	0.426538009
CD4_H	FlareV	BRA737_FlareV	1.53924586
CD4_I	FlareV	BRA737_FlareV	1.057072458
CD4_J	FlareV	BRA737_FlareV	1.557790991
CD4_K	FlareV	BRA737_FlareV	1.057072458
CD4_L	FlareV	BRA737_FlareV	1.335249421
CD4_M	FlareV	BRA737_FlareV	0.037090262
CD4_N	FlareV	BRA737_FlareV	0.315267224
CD4_O	FlareV	BRA737_FlareV	0.166906178
CD4_P	FlareV	BRA737_FlareV	0.148361047
CD4_Q	FlareV	BRA737_FlareV	0.055635393
CD4_A	FlareV	BRA838_FlareV	2.20310674
CD4_B	FlareV	BRA838_FlareV	3.228314827
CD4_C	FlareV	BRA838_FlareV	0.229035849
CD4_D	FlareV	BRA838_FlareV	1.570531537
CD4_E	FlareV	BRA838_FlareV	1.068833963
CD4_F	FlareV	BRA838_FlareV	1.581438006
CD4_G	FlareV	BRA838_FlareV	1.166992184
CD4_H	FlareV	BRA838_FlareV	0.730733424
CD4_I	FlareV	BRA838_FlareV	1.286963343
CD4_J	FlareV	BRA838_FlareV	0.588949327
CD4_K	FlareV	BRA838_FlareV	0.359913477
CD4_L	FlareV	BRA838_FlareV	0.414445822
CD4_M	FlareV	BRA838_FlareV	0.349007008
CD4_N	FlareV	BRA838_FlareV	0.163597035
CD4_O	FlareV	BRA838_FlareV	0.196316442
CD4_P	FlareV	BRA838_FlareV	0.054532345
CD4_Q	FlareV	BRA838_FlareV	0.010906469
CD4_A	RemB	BRA127_RemB	3.385103674
CD4_B	RemB	BRA127_RemB	1.598868156
CD4_C	RemB	BRA127_RemB	0.074946945
CD4_D	RemB	BRA127_RemB	1.848691306
CD4_E	RemB	BRA127_RemB	1.099221857
CD4_F	RemB	BRA127_RemB	0.637049031
CD4_G	RemB	BRA127_RemB	2.398302234
CD4_H	RemB	BRA127_RemB	1.13669533
CD4_I	RemB	BRA127_RemB	0.974310283
CD4_J	RemB	BRA127_RemB	0.724487133
CD4_K	RemB	BRA127_RemB	0.811925236
CD4_L	RemB	BRA127_RemB	0.524628614
CD4_M	RemB	BRA127_RemB	0.012491157
CD4_N	RemB	BRA127_RemB	0.237331992
CD4_O	RemB	BRA127_RemB	0.237331992
CD4_P	RemB	BRA127_RemB	0.074946945
CD4_Q	RemB	BRA127_RemB	0.024982315
CD4_A	RemB	BRA409_RemB	3.227752611
CD4_B	RemB	BRA409_RemB	2.098623229
CD4_C	RemB	BRA409_RemB	0.696945377
CD4_D	RemB	BRA409_RemB	2.725484713
CD4_E	RemB	BRA409_RemB	1.623610179
CD4_F	RemB	BRA409_RemB	1.062939038
CD4_G	RemB	BRA409_RemB	1.343274609
CD4_H	RemB	BRA409_RemB	1.872797353
CD4_I	RemB	BRA409_RemB	0.634648583
CD4_J	RemB	BRA409_RemB	1.004535794
CD4_K	RemB	BRA409_RemB	0.292016219
CD4_L	RemB	BRA409_RemB	0.342632364
CD4_M	RemB	BRA409_RemB	0.599606637
CD4_N	RemB	BRA409_RemB	0.19078393
CD4_O	RemB	BRA409_RemB	0.171316182
CD4_P	RemB	BRA409_RemB	0.140167785
CD4_Q	RemB	BRA409_RemB	0.046722595
CD4_A	RemB	BRA765_RemB	1.280869426
CD4_B	RemB	BRA765_RemB	5.422602899
CD4_C	RemB	BRA765_RemB	1.955818584
CD4_D	RemB	BRA765_RemB	1.219510411
CD4_E	RemB	BRA765_RemB	1.15048152
CD4_F	RemB	BRA765_RemB	0.728638296
CD4_G	RemB	BRA765_RemB	0.605920267
CD4_H	RemB	BRA765_RemB	0.391163717
CD4_I	RemB	BRA765_RemB	0.720968419
CD4_J	RemB	BRA765_RemB	0.40650347
CD4_K	RemB	BRA765_RemB	0.130387906
CD4_L	RemB	BRA765_RemB	0.130387906
CD4_M	RemB	BRA765_RemB	0.015339754
CD4_N	RemB	BRA765_RemB	0.130387906
CD4_O	RemB	BRA765_RemB	0.153397536
CD4_P	RemB	BRA765_RemB	0.061359014
CD4_Q	RemB	BRA765_RemB	0.076698768
CD4_A	RemB	BRA976_RemB	7.611932145
CD4_B	RemB	BRA976_RemB	2.509816636
CD4_C	RemB	BRA976_RemB	0.200314004
CD4_D	RemB	BRA976_RemB	2.179887689
CD4_E	RemB	BRA976_RemB	3.028276411
CD4_F	RemB	BRA976_RemB	1.555379324
CD4_G	RemB	BRA976_RemB	1.956007331
CD4_H	RemB	BRA976_RemB	1.084052256
CD4_I	RemB	BRA976_RemB	1.743910151
CD4_J	RemB	BRA976_RemB	1.555379324
CD4_K	RemB	BRA976_RemB	1.001570019
CD4_L	RemB	BRA976_RemB	0.978003666
CD4_M	RemB	BRA976_RemB	0.117831767
CD4_N	RemB	BRA976_RemB	0.471327068
CD4_O	RemB	BRA976_RemB	0.754123309
CD4_P	RemB	BRA976_RemB	0.294579417
CD4_Q	RemB	BRA976_RemB	0.058915883
CD4_A	RemV	BRA127_RemV	3.83661927
CD4_B	RemV	BRA127_RemV	2.301971562
CD4_C	RemV	BRA127_RemV	0.162318508
CD4_D	RemV	BRA127_RemV	2.508558754
CD4_E	RemV	BRA127_RemV	2.183921738
CD4_F	RemV	BRA127_RemV	1.888797179
CD4_G	RemV	BRA127_RemV	1.815016039
CD4_H	RemV	BRA127_RemV	1.195254465
CD4_I	RemV	BRA127_RemV	1.770747355
CD4_J	RemV	BRA127_RemV	0.959154818
CD4_K	RemV	BRA127_RemV	0.885373678
CD4_L	RemV	BRA127_RemV	0.265612103
CD4_M	RemV	BRA127_RemV	0.014756228
CD4_N	RemV	BRA127_RemV	0.295124559
CD4_O	RemV	BRA127_RemV	0.132806052
CD4_P	RemV	BRA127_RemV	0.206587191
CD4_Q	RemV	BRA127_RemV	0.001
CD4_A	RemV	BRA409_RemV	4.976309474
CD4_B	RemV	BRA409_RemV	0.841581749
CD4_C	RemV	BRA409_RemV	0.256133576
CD4_D	RemV	BRA409_RemV	3.268752301
CD4_E	RemV	BRA409_RemV	2.439367389
CD4_F	RemV	BRA409_RemV	1.841722379
CD4_G	RemV	BRA409_RemV	2.012478096
CD4_H	RemV	BRA409_RemV	2.232021161
CD4_I	RemV	BRA409_RemV	1.414833086
CD4_J	RemV	BRA409_RemV	1.670966662
CD4_K	RemV	BRA409_RemV	1.109912162
CD4_L	RemV	BRA409_RemV	0.390298782
CD4_M	RemV	BRA409_RemV	0.695219706
CD4_N	RemV	BRA409_RemV	0.341511434
CD4_O	RemV	BRA409_RemV	0.329314598
CD4_P	RemV	BRA409_RemV	0.353708271
CD4_Q	RemV	BRA409_RemV	0.024393674
CD4_A	RemV	BRA765_RemV	0.923380991
CD4_B	RemV	BRA765_RemV	4.668845134
CD4_C	RemV	BRA765_RemV	2.094920623
CD4_D	RemV	BRA765_RemV	0.698306874
CD4_E	RemV	BRA765_RemV	0.865669679
CD4_F	RemV	BRA765_RemV	0.588655382
CD4_G	RemV	BRA765_RemV	0.369352396
CD4_H	RemV	BRA765_RemV	0.415521446
CD4_I	RemV	BRA765_RemV	0.721391399
CD4_J	RemV	BRA765_RemV	0.490546151
CD4_K	RemV	BRA765_RemV	0.092338099
CD4_L	RemV	BRA765_RemV	0.092338099
CD4_M	RemV	BRA765_RemV	0.04616905
CD4_N	RemV	BRA765_RemV	0.057711312
CD4_O	RemV	BRA765_RemV	0.138507149
CD4_P	RemV	BRA765_RemV	0.051940181
CD4_Q	RemV	BRA765_RemV	0.080795837
CD4_A	RemV	BRA976_RemV	9.054768513
CD4_B	RemV	BRA976_RemV	1.651381962
CD4_C	RemV	BRA976_RemV	0.296877656
CD4_D	RemV	BRA976_RemV	2.319356689
CD4_E	RemV	BRA976_RemV	2.467795517
CD4_F	RemV	BRA976_RemV	1.874040204
CD4_G	RemV	BRA976_RemV	1.892595058
CD4_H	RemV	BRA976_RemV	1.280284892
CD4_I	RemV	BRA976_RemV	2.337911542
CD4_J	RemV	BRA976_RemV	1.391614013
CD4_K	RemV	BRA976_RemV	0.463871338
CD4_L	RemV	BRA976_RemV	0.408206777
CD4_M	RemV	BRA976_RemV	0.074219414
CD4_N	RemV	BRA976_RemV	0.389651924
CD4_O	RemV	BRA976_RemV	0.389651924
CD4_P	RemV	BRA976_RemV	0.408206777
CD4_Q	RemV	BRA976_RemV	0.001
CD8_A	FlareB	BRA309_FlareB	2.743430388
CD8_B	FlareB	BRA309_FlareB	1.001251967
CD8_C	FlareB	BRA309_FlareB	1.221527399
CD8_D	FlareB	BRA309_FlareB	0.320400629
CD8_E	FlareB	BRA309_FlareB	0.580726141
CD8_F	FlareB	BRA309_FlareB	0.240300472
CD8_G	FlareB	BRA309_FlareB	0.560701101
CD8_H	FlareB	BRA309_FlareB	0.420525826
CD8_I	FlareB	BRA309_FlareB	0.30037559
CD8_J	FlareB	BRA309_FlareB	0.360450708
CD8_K	FlareB	BRA309_FlareB	0.040050079
CD8_L	FlareB	BRA309_FlareB	0.001
CD8_A	FlareB	BRA436_FlareB	2.300535775
CD8_B	FlareB	BRA436_FlareB	0.771792647
CD8_C	FlareB	BRA436_FlareB	0.994425141
CD8_D	FlareB	BRA436_FlareB	0.682739649
CD8_E	FlareB	BRA436_FlareB	0.756950481
CD8_F	FlareB	BRA436_FlareB	0.267158993
CD8_G	FlareB	BRA436_FlareB	0.890529977
CD8_H	FlareB	BRA436_FlareB	0.192948162
CD8_I	FlareB	BRA436_FlareB	0.623370984
CD8_J	FlareB	BRA436_FlareB	0.163263829
CD8_K	FlareB	BRA436_FlareB	0.11873733
CD8_L	FlareB	BRA436_FlareB	0.074210831
CD8_A	FlareB	BRA472_FlareB	3.000677675
CD8_B	FlareB	BRA472_FlareB	1.29014644
CD8_C	FlareB	BRA472_FlareB	1.261154385
CD8_D	FlareB	BRA472_FlareB	0.681313289
CD8_E	FlareB	BRA472_FlareB	2.783237264
CD8_F	FlareB	BRA472_FlareB	1.130690139
CD8_G	FlareB	BRA472_FlareB	0.594337124
CD8_H	FlareB	BRA472_FlareB	0.550849042
CD8_I	FlareB	BRA472_FlareB	0.710305343
CD8_J	FlareB	BRA472_FlareB	0.231936439
CD8_K	FlareB	BRA472_FlareB	0.188448356
CD8_L	FlareB	BRA472_FlareB	0.318912603
CD8_A	FlareB	BRA533_FlareB	1.80116298
CD8_B	FlareB	BRA533_FlareB	0.948294416
CD8_C	FlareB	BRA533_FlareB	0.584483351
CD8_D	FlareB	BRA533_FlareB	0.21470817
CD8_E	FlareB	BRA533_FlareB	0.602375698
CD8_F	FlareB	BRA533_FlareB	0.14313878
CD8_G	FlareB	BRA533_FlareB	0.119282317
CD8_H	FlareB	BRA533_FlareB	0.178923475
CD8_I	FlareB	BRA533_FlareB	0.166995243
CD8_J	FlareB	BRA533_FlareB	0.208744054
CD8_K	FlareB	BRA533_FlareB	0.083497622
CD8_L	FlareB	BRA533_FlareB	0.035784695
CD8_A	FlareB	BRA571_FlareB	4.705186248
CD8_B	FlareB	BRA571_FlareB	3.704589679
CD8_C	FlareB	BRA571_FlareB	2.64443379
CD8_D	FlareB	BRA571_FlareB	0.678976243
CD8_E	FlareB	BRA571_FlareB	2.132223641
CD8_F	FlareB	BRA571_FlareB	1.083979617
CD8_G	FlareB	BRA571_FlareB	1.369864351
CD8_H	FlareB	BRA571_FlareB	1.298393167
CD8_I	FlareB	BRA571_FlareB	1.143538936
CD8_J	FlareB	BRA571_FlareB	0.131030503
CD8_K	FlareB	BRA571_FlareB	0.321620326
CD8_L	FlareB	BRA571_FlareB	0.001
CD8_A	FlareB	BRA575_FlareB	6.396362129
CD8_B	FlareB	BRA575_FlareB	2.29869264
CD8_C	FlareB	BRA575_FlareB	2.01135606
CD8_D	FlareB	BRA575_FlareB	0.799545266
CD8_E	FlareB	BRA575_FlareB	0.924474214
CD8_F	FlareB	BRA575_FlareB	0.174900527
CD8_G	FlareB	BRA575_FlareB	0.986938688
CD8_H	FlareB	BRA575_FlareB	0.712095003
CD8_I	FlareB	BRA575_FlareB	0.57467316
CD8_J	FlareB	BRA575_FlareB	0.362293949
CD8_K	FlareB	BRA575_FlareB	0.512208686
CD8_L	FlareB	BRA575_FlareB	0.049971579
CD8_A	FlareB	BRA737_FlareB	0.849172655
CD8_B	FlareB	BRA737_FlareB	4.254107667
CD8_C	FlareB	BRA737_FlareB	0.362753367
CD8_D	FlareB	BRA737_FlareB	0.791461892
CD8_E	FlareB	BRA737_FlareB	0.453441709
CD8_F	FlareB	BRA737_FlareB	0.338020183
CD8_G	FlareB	BRA737_FlareB	0.206109868
CD8_H	FlareB	BRA737_FlareB	0.511152472
CD8_I	FlareB	BRA737_FlareB	0.511152472
CD8_J	FlareB	BRA737_FlareB	0.486419288
CD8_K	FlareB	BRA737_FlareB	0.065955158
CD8_L	FlareB	BRA737_FlareB	0.511152472
CD8_A	FlareB	BRA838_FlareB	2.198707435
CD8_B	FlareB	BRA838_FlareB	0.3840537
CD8_C	FlareB	BRA838_FlareB	0.969735593
CD8_D	FlareB	BRA838_FlareB	0.576080551
CD8_E	FlareB	BRA838_FlareB	1.238573184
CD8_F	FlareB	BRA838_FlareB	0.681695318
CD8_G	FlareB	BRA838_FlareB	0.326445645
CD8_H	FlareB	BRA838_FlareB	0.393655043
CD8_I	FlareB	BRA838_FlareB	0.451263098
CD8_J	FlareB	BRA838_FlareB	0.11521611
CD8_K	FlareB	BRA838_FlareB	0.163222823
CD8_L	FlareB	BRA838_FlareB	0.001
CD8_A	FlareV	BRA309_FlareV	2.195985169
CD8_B	FlareV	BRA309_FlareV	2.125900536
CD8_C	FlareV	BRA309_FlareV	0.876057913
CD8_D	FlareV	BRA309_FlareV	1.974050498
CD8_E	FlareV	BRA309_FlareV	0.64244247
CD8_F	FlareV	BRA309_FlareV	0.37378471
CD8_G	FlareV	BRA309_FlareV	0.37378471
CD8_H	FlareV	BRA309_FlareV	0.560677064
CD8_I	FlareV	BRA309_FlareV	0.408827026
CD8_J	FlareV	BRA309_FlareV	0.256976988
CD8_K	FlareV	BRA309_FlareV	0.035042317
CD8_L	FlareV	BRA309_FlareV	0.001
CD8_A	FlareV	BRA436_FlareV	2.285884268
CD8_B	FlareV	BRA436_FlareV	1.566254035
CD8_C	FlareV	BRA436_FlareV	1.185273324
CD8_D	FlareV	BRA436_FlareV	2.285884268
CD8_E	FlareV	BRA436_FlareV	0.253987141
CD8_F	FlareV	BRA436_FlareV	0.592636662
CD8_G	FlareV	BRA436_FlareV	1.523922845
CD8_H	FlareV	BRA436_FlareV	0.592636662
CD8_I	FlareV	BRA436_FlareV	0.888954993
CD8_J	FlareV	BRA436_FlareV	0.169324761
CD8_K	FlareV	BRA436_FlareV	0.04233119
CD8_L	FlareV	BRA436_FlareV	0.211655951
CD8_A	FlareV	BRA472_FlareV	2.727449895
CD8_B	FlareV	BRA472_FlareV	3.558469785
CD8_C	FlareV	BRA472_FlareV	1.66203978
CD8_D	FlareV	BRA472_FlareV	2.002971017
CD8_E	FlareV	BRA472_FlareV	1.235875734
CD8_F	FlareV	BRA472_FlareV	1.427649555
CD8_G	FlareV	BRA472_FlareV	0.724478878
CD8_H	FlareV	BRA472_FlareV	0.575321462
CD8_I	FlareV	BRA472_FlareV	0.724478878
CD8_J	FlareV	BRA472_FlareV	0.383547642
CD8_K	FlareV	BRA472_FlareV	0.27700663
CD8_L	FlareV	BRA472_FlareV	0.404855844
CD8_A	FlareV	BRA533_FlareV	1.105295675
CD8_B	FlareV	BRA533_FlareV	0.856604148
CD8_C	FlareV	BRA533_FlareV	0.587188327
CD8_D	FlareV	BRA533_FlareV	1.609586826
CD8_E	FlareV	BRA533_FlareV	0.3384968
CD8_F	FlareV	BRA533_FlareV	0.297048213
CD8_G	FlareV	BRA533_FlareV	0.138161959
CD8_H	FlareV	BRA533_FlareV	0.276323919
CD8_I	FlareV	BRA533_FlareV	0.642453111
CD8_J	FlareV	BRA533_FlareV	0.207242939
CD8_K	FlareV	BRA533_FlareV	0.013816196
CD8_L	FlareV	BRA533_FlareV	0.041448588
CD8_A	FlareV	BRA571_FlareV	3.549716642
CD8_B	FlareV	BRA571_FlareV	1.31727766
CD8_C	FlareV	BRA571_FlareV	4.215288512
CD8_D	FlareV	BRA571_FlareV	4.936324705
CD8_E	FlareV	BRA571_FlareV	2.482028433
CD8_F	FlareV	BRA571_FlareV	0.88742916
CD8_G	FlareV	BRA571_FlareV	2.19084074
CD8_H	FlareV	BRA571_FlareV	0.998357805
CD8_I	FlareV	BRA571_FlareV	1.386608063
CD8_J	FlareV	BRA571_FlareV	0.166392968
CD8_K	FlareV	BRA571_FlareV	0.693304032
CD8_L	FlareV	BRA571_FlareV	0.013866081
CD8_A	FlareV	BRA575_FlareV	4.792088448
CD8_B	FlareV	BRA575_FlareV	2.443557849
CD8_C	FlareV	BRA575_FlareV	2.280653992
CD8_D	FlareV	BRA575_FlareV	2.932269419
CD8_E	FlareV	BRA575_FlareV	0.760217997
CD8_F	FlareV	BRA575_FlareV	0.285081749
CD8_G	FlareV	BRA575_FlareV	0.895971211
CD8_H	FlareV	BRA575_FlareV	0.800943962
CD8_I	FlareV	BRA575_FlareV	0.855245247
CD8_J	FlareV	BRA575_FlareV	0.447985606
CD8_K	FlareV	BRA575_FlareV	0.502286891
CD8_L	FlareV	BRA575_FlareV	0.081451928
CD8_A	FlareV	BRA737_FlareV	1.560957474
CD8_B	FlareV	BRA737_FlareV	6.644616275
CD8_C	FlareV	BRA737_FlareV	1.539863454
CD8_D	FlareV	BRA737_FlareV	1.560957474
CD8_E	FlareV	BRA737_FlareV	0.822666777
CD8_F	FlareV	BRA737_FlareV	0.295316279
CD8_G	FlareV	BRA737_FlareV	0.675008637
CD8_H	FlareV	BRA737_FlareV	0.696102657
CD8_I	FlareV	BRA737_FlareV	0.632820598
CD8_J	FlareV	BRA737_FlareV	0.675008637
CD8_K	FlareV	BRA737_FlareV	0.232034219
CD8_L	FlareV	BRA737_FlareV	0.442974418
CD8_A	FlareV	BRA838_FlareV	1.52557666
CD8_B	FlareV	BRA838_FlareV	0.552202595
CD8_C	FlareV	BRA838_FlareV	1.057608359
CD8_D	FlareV	BRA838_FlareV	2.761012974
CD8_E	FlareV	BRA838_FlareV	0.898499137
CD8_F	FlareV	BRA838_FlareV	0.589640059
CD8_G	FlareV	BRA838_FlareV	0.346296542
CD8_H	FlareV	BRA838_FlareV	0.393093373
CD8_I	FlareV	BRA838_FlareV	0.645796255
CD8_J	FlareV	BRA838_FlareV	0.168468588
CD8_K	FlareV	BRA838_FlareV	0.065515562
CD8_L	FlareV	BRA838_FlareV	0.056156196
CD8_A	RemB	BRA127_RemB	1.378930938
CD8_B	RemB	BRA127_RemB	1.361476116
CD8_C	RemB	BRA127_RemB	0.645828414
CD8_D	RemB	BRA127_RemB	2.164397928
CD8_E	RemB	BRA127_RemB	2.461129902
CD8_F	RemB	BRA127_RemB	1.117108608
CD8_G	RemB	BRA127_RemB	0.488735016
CD8_H	RemB	BRA127_RemB	0.340369029
CD8_I	RemB	BRA127_RemB	0.17454822
CD8_J	RemB	BRA127_RemB	0.218185275
CD8_K	RemB	BRA127_RemB	0.104728932
CD8_L	RemB	BRA127_RemB	0.017454822
CD8_A	RemB	BRA409_RemB	4.917045304
CD8_B	RemB	BRA409_RemB	2.795166833
CD8_C	RemB	BRA409_RemB	0.93852317
CD8_D	RemB	BRA409_RemB	0.618881221
CD8_E	RemB	BRA409_RemB	1.149350839
CD8_F	RemB	BRA409_RemB	0.571274973
CD8_G	RemB	BRA409_RemB	0.312841057
CD8_H	RemB	BRA409_RemB	0.673288361
CD8_I	RemB	BRA409_RemB	0.217628561
CD8_J	RemB	BRA409_RemB	0.197225884
CD8_K	RemB	BRA409_RemB	0.149619636
CD8_L	RemB	BRA409_RemB	0.034004463
CD8_A	RemB	BRA765_RemB	5.876919389
CD8_B	RemB	BRA765_RemB	6.173043234
CD8_C	RemB	BRA765_RemB	2.847344665
CD8_D	RemB	BRA765_RemB	1.44645109
CD8_E	RemB	BRA765_RemB	1.093380351
CD8_F	RemB	BRA765_RemB	0.899760914
CD8_G	RemB	BRA765_RemB	0.523911418
CD8_H	RemB	BRA765_RemB	0.580858312
CD8_I	RemB	BRA765_RemB	0.432796389
CD8_J	RemB	BRA765_RemB	0.569468933
CD8_K	RemB	BRA765_RemB	0.432796389
CD8_L	RemB	BRA765_RemB	0.045557515
CD8_A	RemB	BRA976_RemB	5.063377068
CD8_B	RemB	BRA976_RemB	1.193014871
CD8_C	RemB	BRA976_RemB	2.302796146
CD8_D	RemB	BRA976_RemB	1.234631669
CD8_E	RemB	BRA976_RemB	1.678544179
CD8_F	RemB	BRA976_RemB	1.567566051
CD8_G	RemB	BRA976_RemB	0.984930882
CD8_H	RemB	BRA976_RemB	0.596507435
CD8_I	RemB	BRA976_RemB	0.527146106
CD8_J	RemB	BRA976_RemB	0.485529308
CD8_K	RemB	BRA976_RemB	0.208083989
CD8_L	RemB	BRA976_RemB	0.041616798
CD8_A	RemV	BRA127_RemV	2.126797121
CD8_B	RemV	BRA127_RemV	2.528711537
CD8_C	RemV	BRA127_RemV	1.423446892
CD8_D	RemV	BRA127_RemV	2.210529291
CD8_E	RemV	BRA127_RemV	2.696175878
CD8_F	RemV	BRA127_RemV	0.820575267
CD8_G	RemV	BRA127_RemV	0.33492868
CD8_H	RemV	BRA127_RemV	0.569378757
CD8_I	RemV	BRA127_RemV	0.586125191
CD8_J	RemV	BRA127_RemV	0.301435812
CD8_K	RemV	BRA127_RemV	0.184210774
CD8_L	RemV	BRA127_RemV	0.001
CD8_A	RemV	BRA409_RemV	7.094068027
CD8_B	RemV	BRA409_RemV	1.906037355
CD8_C	RemV	BRA409_RemV	3.327106626
CD8_D	RemV	BRA409_RemV	1.669192477
CD8_E	RemV	BRA409_RemV	1.466182581
CD8_F	RemV	BRA409_RemV	0.721812963
CD8_G	RemV	BRA409_RemV	1.353399306
CD8_H	RemV	BRA409_RemV	0.936101186
CD8_I	RemV	BRA409_RemV	0.428576447
CD8_J	RemV	BRA409_RemV	0.180453241
CD8_K	RemV	BRA409_RemV	0.721812963
CD8_L	RemV	BRA409_RemV	0.011278328
CD8_A	RemV	BRA765_RemV	4.98722664
CD8_B	RemV	BRA765_RemV	5.30037808
CD8_C	RemV	BRA765_RemV	2.922746775
CD8_D	RemV	BRA765_RemV	1.48456979
CD8_E	RemV	BRA765_RemV	1.298998567
CD8_F	RemV	BRA765_RemV	1.241007559
CD8_G	RemV	BRA765_RemV	0.487124463
CD8_H	RemV	BRA765_RemV	0.208767627
CD8_I	RemV	BRA765_RemV	0.452329858
CD8_J	RemV	BRA765_RemV	0.521919067
CD8_K	RemV	BRA765_RemV	0.533517268
CD8_L	RemV	BRA765_RemV	0.046392806
CD8_A	RemV	BRA976_RemV	5.492574365
CD8_B	RemV	BRA976_RemV	0.696241821
CD8_C	RemV	BRA976_RemV	2.436846373
CD8_D	RemV	BRA976_RemV	1.160403035
CD8_E	RemV	BRA976_RemV	2.552886677
CD8_F	RemV	BRA976_RemV	1.044362731
CD8_G	RemV	BRA976_RemV	1.199083136
CD8_H	RemV	BRA976_RemV	0.696241821
CD8_I	RemV	BRA976_RemV	0.502841315
CD8_J	RemV	BRA976_RemV	0.696241821
CD8_K	RemV	BRA976_RemV	0.154720405
CD8_L	RemV	BRA976_RemV	0.001
BC_A	FlareB	BRA309_FlareB	50.56179775
BC_B	FlareB	BRA309_FlareB	20.34956305
BC_C	FlareB	BRA309_FlareB	7.365792759
BC_D	FlareB	BRA309_FlareB	4.619225968
BC_E	FlareB	BRA309_FlareB	4.119850187
BC_F	FlareB	BRA309_FlareB	0.74906367
BC_G	FlareB	BRA309_FlareB	8.739076155
BC_H	FlareB	BRA309_FlareB	1.622971286
BC_I	FlareB	BRA309_FlareB	0.998751561
BC_J	FlareB	BRA309_FlareB	0.24968789
BC_K	FlareB	BRA309_FlareB	0.624219725
BC_A	FlareB	BRA436_FlareB	10.44207317
BC_B	FlareB	BRA436_FlareB	10.06097561
BC_C	FlareB	BRA436_FlareB	28.96341463
BC_D	FlareB	BRA436_FlareB	14.48170732
BC_E	FlareB	BRA436_FlareB	5.487804878
BC_F	FlareB	BRA436_FlareB	4.801829268
BC_G	FlareB	BRA436_FlareB	6.402439024
BC_H	FlareB	BRA436_FlareB	8.765243902
BC_I	FlareB	BRA436_FlareB	5.335365854
BC_J	FlareB	BRA436_FlareB	3.506097561
BC_K	FlareB	BRA436_FlareB	1.75304878
BC_A	FlareB	BRA472_FlareB	31.38686131
BC_B	FlareB	BRA472_FlareB	9.124087591
BC_C	FlareB	BRA472_FlareB	15.69343066
BC_D	FlareB	BRA472_FlareB	18.61313869
BC_E	FlareB	BRA472_FlareB	1.459854015
BC_F	FlareB	BRA472_FlareB	10.94890511
BC_G	FlareB	BRA472_FlareB	7.299270073
BC_H	FlareB	BRA472_FlareB	2.189781022
BC_I	FlareB	BRA472_FlareB	1.094890511
BC_J	FlareB	BRA472_FlareB	1.824817518
BC_K	FlareB	BRA472_FlareB	0.364963504
BC_A	FlareB	BRA533_FlareB	32.44803695
BC_B	FlareB	BRA533_FlareB	7.736720554
BC_C	FlareB	BRA533_FlareB	12.58660508
BC_D	FlareB	BRA533_FlareB	10.3926097
BC_E	FlareB	BRA533_FlareB	21.36258661
BC_F	FlareB	BRA533_FlareB	2.886836028
BC_G	FlareB	BRA533_FlareB	3.348729792
BC_H	FlareB	BRA533_FlareB	2.771362587
BC_I	FlareB	BRA533_FlareB	5.773672055
BC_J	FlareB	BRA533_FlareB	0.230946882
BC_K	FlareB	BRA533_FlareB	0.461893764
BC_A	FlareB	BRA571_FlareB	42.28187919
BC_B	FlareB	BRA571_FlareB	24.16107383
BC_C	FlareB	BRA571_FlareB	8.456375839
BC_D	FlareB	BRA571_FlareB	3.89261745
BC_E	FlareB	BRA571_FlareB	14.09395973
BC_F	FlareB	BRA571_FlareB	0.67114094
BC_G	FlareB	BRA571_FlareB	2.953020134
BC_H	FlareB	BRA571_FlareB	2.013422819
BC_I	FlareB	BRA571_FlareB	0.805369128
BC_J	FlareB	BRA571_FlareB	0.134228188
BC_K	FlareB	BRA571_FlareB	0.536912752
BC_A	FlareB	BRA575_FlareB	18.08118081
BC_B	FlareB	BRA575_FlareB	13.83763838
BC_C	FlareB	BRA575_FlareB	17.89667897
BC_D	FlareB	BRA575_FlareB	21.21771218
BC_E	FlareB	BRA575_FlareB	7.011070111
BC_F	FlareB	BRA575_FlareB	3.32103321
BC_G	FlareB	BRA575_FlareB	7.380073801
BC_H	FlareB	BRA575_FlareB	5.350553506
BC_I	FlareB	BRA575_FlareB	4.05904059
BC_J	FlareB	BRA575_FlareB	1.47601476
BC_K	FlareB	BRA575_FlareB	0.36900369
BC_A	FlareB	BRA737_FlareB	26.74418605
BC_B	FlareB	BRA737_FlareB	18.27242525
BC_C	FlareB	BRA737_FlareB	10.13289037
BC_D	FlareB	BRA737_FlareB	11.79401993
BC_E	FlareB	BRA737_FlareB	8.305647841
BC_F	FlareB	BRA737_FlareB	9.136212625
BC_G	FlareB	BRA737_FlareB	0.830564784
BC_H	FlareB	BRA737_FlareB	5.647840532
BC_I	FlareB	BRA737_FlareB	6.146179402
BC_J	FlareB	BRA737_FlareB	2.325581395
BC_K	FlareB	BRA737_FlareB	0.664451827
BC_A	FlareB	BRA838_FlareB	33.82899628
BC_B	FlareB	BRA838_FlareB	4.646840149
BC_C	FlareB	BRA838_FlareB	22.67657993
BC_D	FlareB	BRA838_FlareB	9.293680297
BC_E	FlareB	BRA838_FlareB	4.646840149
BC_F	FlareB	BRA838_FlareB	5.018587361
BC_G	FlareB	BRA838_FlareB	6.691449814
BC_H	FlareB	BRA838_FlareB	7.434944238
BC_I	FlareB	BRA838_FlareB	1.115241636
BC_J	FlareB	BRA838_FlareB	4.460966543
BC_K	FlareB	BRA838_FlareB	0.185873606
BC_A	FlareV	BRA309_FlareV	36.80203046
BC_B	FlareV	BRA309_FlareV	25.12690355
BC_C	FlareV	BRA309_FlareV	10.91370558
BC_D	FlareV	BRA309_FlareV	5.076142132
BC_E	FlareV	BRA309_FlareV	3.045685279
BC_F	FlareV	BRA309_FlareV	4.568527919
BC_G	FlareV	BRA309_FlareV	9.644670051
BC_H	FlareV	BRA309_FlareV	1.269035533
BC_I	FlareV	BRA309_FlareV	1.269035533
BC_J	FlareV	BRA309_FlareV	2.030456853
BC_K	FlareV	BRA309_FlareV	0.253807107
BC_A	FlareV	BRA436_FlareV	11.11111111
BC_B	FlareV	BRA436_FlareV	12.82051282
BC_C	FlareV	BRA436_FlareV	28.20512821
BC_D	FlareV	BRA436_FlareV	14.1025641
BC_E	FlareV	BRA436_FlareV	0.854700855
BC_F	FlareV	BRA436_FlareV	11.11111111
BC_G	FlareV	BRA436_FlareV	8.547008547
BC_H	FlareV	BRA436_FlareV	4.273504274
BC_I	FlareV	BRA436_FlareV	2.991452991
BC_J	FlareV	BRA436_FlareV	4.273504274
BC_K	FlareV	BRA436_FlareV	1.709401709
BC_A	FlareV	BRA472_FlareV	25.05219207
BC_B	FlareV	BRA472_FlareV	9.185803758
BC_C	FlareV	BRA472_FlareV	17.11899791
BC_D	FlareV	BRA472_FlareV	8.559498956
BC_E	FlareV	BRA472_FlareV	14.82254697
BC_F	FlareV	BRA472_FlareV	5.636743215
BC_G	FlareV	BRA472_FlareV	8.559498956
BC_H	FlareV	BRA472_FlareV	3.966597077
BC_I	FlareV	BRA472_FlareV	3.75782881
BC_J	FlareV	BRA472_FlareV	3.131524008
BC_K	FlareV	BRA472_FlareV	0.208768267
BC_A	FlareV	BRA533_FlareV	22.61712439
BC_B	FlareV	BRA533_FlareV	9.531502423
BC_C	FlareV	BRA533_FlareV	10.33925687
BC_D	FlareV	BRA533_FlareV	3.231017771
BC_E	FlareV	BRA533_FlareV	18.2552504
BC_F	FlareV	BRA533_FlareV	14.37802908
BC_G	FlareV	BRA533_FlareV	6.300484653
BC_H	FlareV	BRA533_FlareV	4.523424879
BC_I	FlareV	BRA533_FlareV	6.138933764
BC_J	FlareV	BRA533_FlareV	4.200323102
BC_K	FlareV	BRA533_FlareV	0.484652666
BC_A	FlareV	BRA571_FlareV	40.46242775
BC_B	FlareV	BRA571_FlareV	42.00385356
BC_C	FlareV	BRA571_FlareV	3.66088632
BC_D	FlareV	BRA571_FlareV	1.541425819
BC_E	FlareV	BRA571_FlareV	4.431599229
BC_F	FlareV	BRA571_FlareV	1.541425819
BC_G	FlareV	BRA571_FlareV	4.046242775
BC_H	FlareV	BRA571_FlareV	0.770712909
BC_I	FlareV	BRA571_FlareV	0.385356455
BC_J	FlareV	BRA571_FlareV	0.001
BC_K	FlareV	BRA571_FlareV	1.156069364
BC_A	FlareV	BRA575_FlareV	29.92424242
BC_B	FlareV	BRA575_FlareV	25.12626263
BC_C	FlareV	BRA575_FlareV	7.323232323
BC_D	FlareV	BRA575_FlareV	7.323232323
BC_E	FlareV	BRA575_FlareV	12.62626263
BC_F	FlareV	BRA575_FlareV	3.661616162
BC_G	FlareV	BRA575_FlareV	8.207070707
BC_H	FlareV	BRA575_FlareV	2.904040404
BC_I	FlareV	BRA575_FlareV	2.02020202
BC_J	FlareV	BRA575_FlareV	0.505050505
BC_K	FlareV	BRA575_FlareV	0.378787879
BC_A	FlareV	BRA737_FlareV	35.7771261
BC_B	FlareV	BRA737_FlareV	31.37829912
BC_C	FlareV	BRA737_FlareV	4.985337243
BC_D	FlareV	BRA737_FlareV	4.105571848
BC_E	FlareV	BRA737_FlareV	1.759530792
BC_F	FlareV	BRA737_FlareV	7.917888563
BC_G	FlareV	BRA737_FlareV	2.052785924
BC_H	FlareV	BRA737_FlareV	2.346041056
BC_I	FlareV	BRA737_FlareV	1.759530792
BC_J	FlareV	BRA737_FlareV	7.331378299
BC_K	FlareV	BRA737_FlareV	0.586510264
BC_A	FlareV	BRA838_FlareV	19.3902439
BC_B	FlareV	BRA838_FlareV	9.268292683
BC_C	FlareV	BRA838_FlareV	22.31707317
BC_D	FlareV	BRA838_FlareV	12.19512195
BC_E	FlareV	BRA838_FlareV	7.195121951
BC_F	FlareV	BRA838_FlareV	6.463414634
BC_G	FlareV	BRA838_FlareV	8.048780488
BC_H	FlareV	BRA838_FlareV	7.317073171
BC_I	FlareV	BRA838_FlareV	5
BC_J	FlareV	BRA838_FlareV	1.951219512
BC_K	FlareV	BRA838_FlareV	0.853658537
BC_A	RemB	BRA127_RemB	34.86430063
BC_B	RemB	BRA127_RemB	6.889352818
BC_C	RemB	BRA127_RemB	8.559498956
BC_D	RemB	BRA127_RemB	9.394572025
BC_E	RemB	BRA127_RemB	5.427974948
BC_F	RemB	BRA127_RemB	18.16283925
BC_G	RemB	BRA127_RemB	4.801670146
BC_H	RemB	BRA127_RemB	1.252609603
BC_I	RemB	BRA127_RemB	0.626304802
BC_J	RemB	BRA127_RemB	9.185803758
BC_K	RemB	BRA127_RemB	0.835073069
BC_A	RemB	BRA409_RemB	31.54761905
BC_B	RemB	BRA409_RemB	12.1031746
BC_C	RemB	BRA409_RemB	16.86507937
BC_D	RemB	BRA409_RemB	11.50793651
BC_E	RemB	BRA409_RemB	9.920634921
BC_F	RemB	BRA409_RemB	1.984126984
BC_G	RemB	BRA409_RemB	4.166666667
BC_H	RemB	BRA409_RemB	4.365079365
BC_I	RemB	BRA409_RemB	4.761904762
BC_J	RemB	BRA409_RemB	1.785714286
BC_K	RemB	BRA409_RemB	0.992063492
BC_A	RemB	BRA765_RemB	36.84950774
BC_B	RemB	BRA765_RemB	19.69057665
BC_C	RemB	BRA765_RemB	10.97046414
BC_D	RemB	BRA765_RemB	8.157524613
BC_E	RemB	BRA765_RemB	6.751054852
BC_F	RemB	BRA765_RemB	2.109704641
BC_G	RemB	BRA765_RemB	1.547116737
BC_H	RemB	BRA765_RemB	11.67369902
BC_I	RemB	BRA765_RemB	0.843881857
BC_J	RemB	BRA765_RemB	0.70323488
BC_K	RemB	BRA765_RemB	0.70323488
BC_A	RemB	BRA976_RemB	44.15300546
BC_B	RemB	BRA976_RemB	14.75409836
BC_C	RemB	BRA976_RemB	11.2568306
BC_D	RemB	BRA976_RemB	4.590163934
BC_E	RemB	BRA976_RemB	14.31693989
BC_F	RemB	BRA976_RemB	2.076502732
BC_G	RemB	BRA976_RemB	4.153005464
BC_H	RemB	BRA976_RemB	1.202185792
BC_I	RemB	BRA976_RemB	1.31147541
BC_J	RemB	BRA976_RemB	0.983606557
BC_K	RemB	BRA976_RemB	1.202185792
BC_A	RemV	BRA127_RemV	30.75117371
BC_B	RemV	BRA127_RemV	12.91079812
BC_C	RemV	BRA127_RemV	11.26760563
BC_D	RemV	BRA127_RemV	11.61971831
BC_E	RemV	BRA127_RemV	4.929577465
BC_F	RemV	BRA127_RemV	13.02816901
BC_G	RemV	BRA127_RemV	3.990610329
BC_H	RemV	BRA127_RemV	2.816901408
BC_I	RemV	BRA127_RemV	2.582159624
BC_J	RemV	BRA127_RemV	5.985915493
BC_K	RemV	BRA127_RemV	0.117370892
BC_A	RemV	BRA409_RemV	24.91408935
BC_B	RemV	BRA409_RemV	14.43298969
BC_C	RemV	BRA409_RemV	9.793814433
BC_D	RemV	BRA409_RemV	10.30927835
BC_E	RemV	BRA409_RemV	4.12371134
BC_F	RemV	BRA409_RemV	13.57388316
BC_G	RemV	BRA409_RemV	14.604811
BC_H	RemV	BRA409_RemV	1.890034364
BC_I	RemV	BRA409_RemV	4.810996564
BC_J	RemV	BRA409_RemV	1.546391753
BC_K	RemV	BRA409_RemV	0.001
BC_A	RemV	BRA765_RemV	28.54812398
BC_B	RemV	BRA765_RemV	19.41272431
BC_C	RemV	BRA765_RemV	10.1141925
BC_D	RemV	BRA765_RemV	10.92985318
BC_E	RemV	BRA765_RemV	10.92985318
BC_F	RemV	BRA765_RemV	2.936378467
BC_G	RemV	BRA765_RemV	2.120717781
BC_H	RemV	BRA765_RemV	9.787928222
BC_I	RemV	BRA765_RemV	3.262642741
BC_J	RemV	BRA765_RemV	1.305057096
BC_K	RemV	BRA765_RemV	0.652528548
BC_A	RemV	BRA976_RemV	39.97395833
BC_B	RemV	BRA976_RemV	15.625
BC_C	RemV	BRA976_RemV	16.53645833
BC_D	RemV	BRA976_RemV	6.640625
BC_E	RemV	BRA976_RemV	1.041666667
BC_F	RemV	BRA976_RemV	7.942708333
BC_G	RemV	BRA976_RemV	5.859375
BC_H	RemV	BRA976_RemV	2.34375
BC_I	RemV	BRA976_RemV	0.651041667
BC_J	RemV	BRA976_RemV	2.473958333
BC_K	RemV	BRA976_RemV	0.911458333
