# Supplementary material for: Single-cell insights into immune dysregulation in rheumatoid arthritis flare versus drug-free remission
Source: Nat Commun. 2024 Feb 5;15:1063. doi: 10.1038/s41467-024-45213-2 (PMC10844292; doi:10.1038/s41467-024-45213-2)
Supplement: Supplementary file 6 — Supplementary Data 3 [file 41467_2024_45213_MOESM6_ESM.xlsx]

## Sheet: Introduction
Supplementary data file for
Single cell insights into immune dysregulation in rheumatoid arthritis flare versus drug-free remission
Baker et al
Each sheet lists differential expression data for all markers across all subsets for all paired group contrasts, as per output of FindMarkers() function of Seurat.
Sheet names detail the cellular subset, and the two groups being contrasted
FlareB: flare patient, baseline visit; FlareV: flare patient, flare visit; RemB: remission patient, baseline visit; RemV: remission patient, month 6 visit.
Column header key:
marker = marker name (suffix ".pAbO" denotes Abseq (i.e. surface protein) marker
type = marker type (RNA or Abseq)
pct.1 = percentage of cells where the marker is detected in the first group
pct.2 = percentage of cells where the marker is detected in the second group
avg_log2FC = log2-transformed fold change in average marker expression between groups (positive values indicate higher expression in the first group)
p_val = raw (i.e. uncorrected) p value for difference in marker expresssion between groups, by Wilcoxon rank sum test
p_val_adj = p value above with Bonferroni multiple test correction

## Sheet: BC_A_FlareV_vs_FlareB
marker	type	pct.1	pct.2	avg_log2FC	p_val	p_val_adj
EGR1	RNA	0.154	0.236	-0.704183	8.67471e-08	1.17109e-05
FOSB	RNA	0.744	0.781	-0.270202	2.45698e-06	0.000331693
DUSP1	RNA	0.856	0.87	-0.202918	1.58658e-05	0.00214189
MYC	RNA	0.254	0.202	0.275234	0.000948397	0.128034
DUSP2	RNA	0.16	0.205	-0.588846	0.00107831	0.145572
TCL1A	RNA	0.749	0.708	0.131448	0.00166479	0.224747
IGHM.membrane	RNA	0.999	0.996	0.0611953	0.0023069	0.311431
JUN	RNA	0.33	0.374	-0.384286	0.00247357	0.333932
HLA.DQB1	RNA	0.858	0.835	0.0912652	0.00821175	1
JUNB	RNA	0.699	0.735	-0.155203	0.0125099	1
TIAF1	RNA	0.127	0.099	0.24733	0.0237865	1
CASP5	RNA	0.277	0.242	0.278363	0.026794	1
RPN2	RNA	0.174	0.144	0.249848	0.0274005	1
IL4R	RNA	0.758	0.735	0.158671	0.0336396	1
LAT2	RNA	0.305	0.268	0.169392	0.0344467	1
CD72	RNA	0.221	0.192	0.32941	0.0411579	1
BLK	RNA	0.147	0.12	0.218074	0.0424381	1
MS4A1	RNA	0.802	0.776	0.0844558	0.0439755	1
IL23R	RNA	0.219	0.246	-0.224487	0.0525918	1
BACH2	RNA	0.117	0.095	0.122736	0.06817	1
RNASE6	RNA	0.128	0.108	0.164628	0.0887226	1
IL6	RNA	0.134	0.156	-0.152861	0.0907927	1
BLNK	RNA	0.276	0.248	0.148552	0.0917645	1
IFNGR1	RNA	0.097	0.117	-0.11778	0.0987773	1
NT5E	RNA	0.149	0.171	-0.201307	0.100022	1
FAM129C	RNA	0.167	0.144	0.200686	0.111132	1
IGHD.membrane	RNA	0.951	0.929	0.0626652	0.119282	1
CXCR4	RNA	0.948	0.951	0.0453619	0.122031	1
JCHAIN	RNA	0.116	0.1	0.413338	0.123764	1
IGKC	RNA	0.7	0.703	-0.0978218	0.129894	1
CD200	RNA	0.173	0.151	0.0870546	0.141824	1
FYN	RNA	0.145	0.126	0.203834	0.155608	1
TNFRSF13C	RNA	0.133	0.114	0.172807	0.16141	1
TRBC2	RNA	0.102	0.118	-0.161526	0.167579	1
VPS28	RNA	0.211	0.187	0.0548362	0.176676	1
CD79B	RNA	0.784	0.787	-0.0686588	0.18012	1
CD79A	RNA	0.98	0.966	0.0411841	0.180765	1
HLA.DPA1	RNA	0.965	0.96	0.0337445	0.183742	1
CD63	RNA	0.129	0.111	0.120451	0.186058	1
ITGA4	RNA	0.101	0.116	-0.154603	0.190949	1
BTG1	RNA	0.927	0.926	-0.0290046	0.210499	1
CD44	RNA	0.253	0.233	0.0996064	0.21485	1
FAM65B	RNA	0.393	0.369	0.10045	0.230584	1
CXCR5	RNA	0.486	0.455	0.107166	0.237591	1
SELL	RNA	0.622	0.605	0.0364961	0.245298	1
FOXO1	RNA	0.109	0.122	-0.208814	0.249654	1
ITGB2	RNA	0.357	0.341	0.102929	0.251657	1
LY86	RNA	0.316	0.295	0.113594	0.257617	1
CD37	RNA	0.991	0.986	-0.0164518	0.284906	1
APOBEC3G	RNA	0.183	0.167	0.0795127	0.292217	1
HLA.A	RNA	0.959	0.962	-0.0456806	0.298808	1
CD52	RNA	0.99	0.99	0.0319054	0.32081	1
CD74	RNA	1	1	0.0123567	0.339755	1
APOBEC3C	RNA	0.192	0.177	0.0333464	0.347598	1
CD40	RNA	0.292	0.274	0.0120044	0.348776	1
TRIB2	RNA	0.139	0.125	0.0211143	0.353895	1
STAT6	RNA	0.235	0.22	0.125925	0.357186	1
RUNX3	RNA	0.235	0.244	-0.136631	0.365043	1
BAX	RNA	0.176	0.162	-0.012131	0.372856	1
CD22	RNA	0.794	0.787	0.0659718	0.376778	1
PIK3IP1	RNA	0.45	0.439	0.107718	0.379971	1
FCER2	RNA	0.672	0.674	-0.0960286	0.38445	1
YBX3	RNA	0.488	0.473	0.114378	0.407963	1
CD48	RNA	0.669	0.653	0.0531692	0.422988	1
IFITM2	RNA	0.395	0.38	0.042227	0.429122	1
BIN2	RNA	0.241	0.224	0.0731926	0.436554	1
S100A10	RNA	0.177	0.163	-0.0366473	0.447798	1
ITGAE	RNA	0.187	0.174	-0.049856	0.478742	1
ATF6B	RNA	0.122	0.129	-0.090466	0.547496	1
ANXA5	RNA	0.095	0.101	-0.176674	0.551816	1
HLA.DMA	RNA	0.769	0.748	0.00975922	0.554559	1
IFITM3	RNA	0.116	0.109	0.132088	0.573216	1
BIRC3	RNA	0.362	0.348	0.0239967	0.613409	1
IRF4	RNA	0.133	0.129	0.0880374	0.6337	1
HLA.DRA	RNA	0.993	0.995	-0.0114202	0.634894	1
IGHM.secreted	RNA	0.841	0.823	0.0198908	0.641017	1
CR2	RNA	0.111	0.106	0.110638	0.649358	1
CD69	RNA	0.626	0.633	0.0322889	0.651614	1
BTLA	RNA	0.149	0.154	-0.166112	0.658619	1
LIPA	RNA	0.128	0.133	-0.0844801	0.68519	1
DOCK8	RNA	0.164	0.158	0.0196324	0.693155	1
CD24	RNA	0.219	0.216	0.0978168	0.707381	1
VPREB3	RNA	0.459	0.45	0.0372741	0.746003	1
MYD88	RNA	0.1	0.103	-0.021696	0.802418	1
PTPRC	RNA	0.418	0.414	0.00233968	0.824012	1
IGLC3	RNA	0.582	0.588	0.000440272	0.845154	1
CCR7	RNA	0.349	0.351	-0.0635975	0.845759	1
IRF8	RNA	0.593	0.59	0.00464675	0.864064	1
GAPDH	RNA	0.463	0.465	0.0728707	0.883382	1
LYN	RNA	0.389	0.387	-0.0187955	0.884142	1
PAX5	RNA	0.452	0.449	-0.00314016	0.905594	1
IGBP1	RNA	0.159	0.159	-0.103612	0.920502	1
POU2AF1	RNA	0.407	0.403	-0.0208703	0.922518	1
IKZF1	RNA	0.151	0.153	0.0604894	0.931577	1
MZB1	RNA	0.155	0.157	0.0389852	0.943549	1
PIK3AP1	RNA	0.282	0.278	-0.0141332	0.950509	1
GNAI2	RNA	0.261	0.264	0.0119608	0.950708	1
LGALS9	RNA	0.376	0.371	0.00784924	0.953102	1
LTB	RNA	0.317	0.314	-0.00709967	0.959488	1
LAMP1	RNA	0.24	0.236	-0.0339694	0.967678	1
RGS1	RNA	0.28	0.282	0.145532	0.986786	1
IgG.pAbO	Abseq	1	0.999	0.097624	4.34428e-09	5.86477e-07
CD73.pAbO	Abseq	0.991	0.996	-0.204187	1.53212e-07	2.06836e-05
HLA.DR.pAbO	Abseq	1	1	0.214595	1.25607e-05	0.0016957
CD38.pAbO	Abseq	1	1	0.124171	3.61236e-05	0.00487668
IgD.pAbO	Abseq	1	1	0.120824	5.97564e-05	0.00806711
CD86.pAbO	Abseq	0.948	0.932	0.0403464	6.65507e-05	0.00898434
CD195.pAbO	Abseq	0.777	0.832	-0.00924695	0.000155762	0.0210278
CD45RA.pAbO	Abseq	1	1	0.0399733	0.000809116	0.109231
CD62L.pAbO	Abseq	1	1	0.0366917	0.00191743	0.258854
CD21.pAbO	Abseq	1	1	0.0781582	0.00922686	1
CD197.pAbO	Abseq	0.983	0.986	-0.0162514	0.0144907	1
CD161.pAbO	Abseq	0.926	0.936	-0.00868113	0.0233946	1
CD192.pAbO	Abseq	0.992	0.993	-0.0249888	0.0366052	1
CD24.pAbO	Abseq	1	1	0.00695073	0.0399948	1
Tim3.pAbO	Abseq	0.995	0.996	-0.0539521	0.0504454	1
CD278.pAbO	Abseq	0.703	0.727	-0.00484572	0.0515048	1
CD154.pAbO	Abseq	0.948	0.953	-0.0105826	0.0612888	1
CD183.pAbO	Abseq	0.994	0.999	-0.0304702	0.0709499	1
LAG.pAbO	Abseq	0.99	0.99	0.00878343	0.202218	1
CD184.pAbO	Abseq	1	1	0.0103726	0.295833	1
CD196.pAbO	Abseq	1	1	-0.0696218	0.326967	1
CD272.pAbO	Abseq	1	1	-0.0410519	0.335653	1
CXCR5.pAbO	Abseq	1	1	0.0188246	0.390258	1
CD20.pAbO	Abseq	0.999	1	-0.00998247	0.467438	1
CD134.pAbO	Abseq	0.996	0.996	0.00847362	0.474887	1
CD25.pAbO	Abseq	0.943	0.945	0.00859492	0.555828	1
CD69.pAbO	Abseq	0.955	0.954	0.00842426	0.579145	1
CD274.pAbO	Abseq	0.998	0.998	0.0319759	0.633591	1
CD27.pAbO	Abseq	0.953	0.959	-0.105591	0.737021	1
CD28.pAbO	Abseq	0.957	0.961	-0.00218762	0.764536	1
CD127.pAbO	Abseq	0.877	0.874	-0.00536677	0.768642	1
CD39.pAbO	Abseq	0.997	1	0.00582187	0.826642	1
CD122.pAbO	Abseq	0.958	0.968	-0.0009044	0.893774	1
CD103.pAbO	Abseq	0.607	0.614	0.000654331	0.98553	1

## Sheet: BC_A_FlareV_vs_RemV
marker	type	pct.1	pct.2	avg_log2FC	p_val	p_val_adj
CD79B	RNA	0.784	0.912	-0.861804	7.66905e-60	1.02765e-57
HLA.DQB1	RNA	0.858	0.744	0.516544	8.98017e-22	1.20334e-19
RGS1	RNA	0.28	0.118	1.53318	1.23462e-19	1.65439e-17
TRBC2	RNA	0.102	0.235	-1.48995	6.29931e-18	8.44107e-16
IGHD.membrane	RNA	0.951	0.888	0.362723	2.28219e-16	3.05813e-14
EGR1	RNA	0.154	0.28	-0.987665	1.07269e-12	1.4374e-10
FCER2	RNA	0.672	0.506	0.407141	2.1968e-11	2.94372e-09
IGHM.secreted	RNA	0.841	0.883	-0.353386	4.56281e-10	6.11417e-08
CD74	RNA	1	0.999	0.0853039	5.86382e-10	7.85752e-08
TCL1A	RNA	0.749	0.631	0.298754	5.10783e-08	6.84449e-06
CD48	RNA	0.669	0.708	-0.354359	5.94033e-07	7.96005e-05
HLA.DPA1	RNA	0.965	0.952	-0.176061	8.57923e-07	0.000114962
JUNB	RNA	0.699	0.724	-0.336472	1.05263e-05	0.00141052
IGHG1.secreted	RNA	0.057	0.106	-0.953498	2.44545e-05	0.00327691
LTB	RNA	0.317	0.231	0.427737	4.35037e-05	0.0058295
BIRC3	RNA	0.362	0.278	0.34048	0.000173783	0.0232869
CXCR5	RNA	0.486	0.387	0.34028	0.000224789	0.0301218
PIK3IP1	RNA	0.45	0.371	0.319506	0.00108846	0.145854
VPS28	RNA	0.211	0.152	0.290308	0.00182009	0.243892
FAM65B	RNA	0.393	0.318	0.236739	0.00233086	0.312335
BTLA	RNA	0.149	0.196	-0.514518	0.00240832	0.322715
IL23R	RNA	0.219	0.269	-0.414243	0.00297755	0.398991
BLK	RNA	0.147	0.101	0.396498	0.00340863	0.456756
IGHM.membrane	RNA	0.999	0.999	0.0564103	0.00554764	0.743384
IL6	RNA	0.134	0.094	0.259393	0.00699437	0.937245
LAMP1	RNA	0.24	0.182	0.204088	0.00709468	0.950687
BACH2	RNA	0.117	0.081	0.414919	0.00883541	1
PAX5	RNA	0.452	0.38	0.148818	0.0115365	1
RUNX3	RNA	0.235	0.18	0.139765	0.0117099	1
GAPDH	RNA	0.463	0.489	-0.270289	0.0122706	1
CD37	RNA	0.991	0.981	0.0843262	0.0186641	1
FOSB	RNA	0.744	0.699	-0.243231	0.0190511	1
BTG1	RNA	0.927	0.876	0.104941	0.0196042	1
CD52	RNA	0.99	0.993	-0.0994973	0.0202729	1
MYC	RNA	0.254	0.204	0.124883	0.0217519	1
HLA.DMA	RNA	0.769	0.694	0.0955487	0.0260226	1
IFITM2	RNA	0.395	0.332	0.197297	0.0282968	1
FOXO1	RNA	0.109	0.079	0.273705	0.032542	1
VPREB3	RNA	0.459	0.4	0.120479	0.0367475	1
CCR7	RNA	0.349	0.297	0.126949	0.0370824	1
ATF6B	RNA	0.122	0.09	0.106203	0.0377251	1
TNFRSF13C	RNA	0.133	0.101	0.207269	0.0383361	1
CD63	RNA	0.129	0.097	0.107637	0.0470821	1
JUN	RNA	0.33	0.282	0.200412	0.0507826	1
IRF8	RNA	0.593	0.53	0.0597486	0.0552904	1
PTPRC	RNA	0.418	0.362	0.00614637	0.059796	1
CD44	RNA	0.253	0.207	0.0289802	0.0649146	1
IL4R	RNA	0.758	0.696	0.114413	0.0686912	1
LGALS9	RNA	0.376	0.322	0.110313	0.0713747	1
IKZF1	RNA	0.151	0.121	0.209841	0.0774514	1
FYN	RNA	0.145	0.116	0.132286	0.0876745	1
CD22	RNA	0.794	0.733	0.066996	0.0926415	1
LY86	RNA	0.316	0.335	-0.237269	0.102358	1
STAT6	RNA	0.235	0.2	0.142518	0.110683	1
LYN	RNA	0.389	0.343	0.0745669	0.115638	1
HLA.DRA	RNA	0.993	0.993	-0.0402556	0.119505	1
DUSP2	RNA	0.16	0.181	-0.504239	0.119957	1
BIN2	RNA	0.241	0.204	0.0756269	0.138121	1
BLNK	RNA	0.276	0.238	0.0735613	0.148848	1
CD200	RNA	0.173	0.19	-0.40897	0.16781	1
SELL	RNA	0.622	0.579	0.0352709	0.177061	1
TIAF1	RNA	0.127	0.103	-0.0836171	0.181247	1
LIPA	RNA	0.128	0.107	0.128572	0.185146	1
BAX	RNA	0.176	0.192	-0.34414	0.195852	1
MS4A1	RNA	0.802	0.789	-0.0676857	0.21578	1
IRF4	RNA	0.133	0.114	0.0930503	0.227926	1
PIK3AP1	RNA	0.282	0.249	-0.0173154	0.230055	1
TRIB2	RNA	0.139	0.119	-0.0507077	0.299667	1
NT5E	RNA	0.149	0.162	-0.283058	0.313805	1
APOBEC3C	RNA	0.192	0.169	-0.0857721	0.337093	1
DUSP1	RNA	0.856	0.812	-0.0796082	0.338397	1
LAT2	RNA	0.305	0.307	-0.269944	0.348418	1
ITGB2	RNA	0.357	0.332	0.000934601	0.391291	1
CXCR4	RNA	0.948	0.893	0.0187701	0.404184	1
IGKC	RNA	0.7	0.704	-0.0839609	0.420633	1
RPN2	RNA	0.174	0.16	0.0282946	0.48056	1
IGBP1	RNA	0.159	0.145	-0.107489	0.519972	1
APOBEC3G	RNA	0.183	0.164	-0.172231	0.522517	1
YBX3	RNA	0.488	0.483	-0.104705	0.57181	1
CR2	RNA	0.111	0.102	0.173649	0.582322	1
JCHAIN	RNA	0.116	0.108	-0.00525735	0.594636	1
CD40	RNA	0.292	0.273	-0.0277244	0.597704	1
HLA.A	RNA	0.959	0.96	-0.0176832	0.601121	1
IFITM3	RNA	0.116	0.119	-0.290699	0.611456	1
FAM129C	RNA	0.167	0.171	-0.215933	0.635688	1
RNASE6	RNA	0.128	0.129	-0.43097	0.658715	1
DOCK8	RNA	0.164	0.151	-0.132196	0.661368	1
POU2AF1	RNA	0.407	0.394	-0.162861	0.682663	1
CASP5	RNA	0.277	0.26	-0.0471795	0.729928	1
CD79A	RNA	0.98	0.978	0.00333362	0.754859	1
MZB1	RNA	0.155	0.146	-0.0519903	0.787826	1
IGLC3	RNA	0.582	0.579	-0.0275154	0.790512	1
CD69	RNA	0.626	0.616	0.082408	0.840735	1
CD24	RNA	0.219	0.223	0.0292232	0.858969	1
GNAI2	RNA	0.261	0.256	-0.133331	0.918302	1
MYD88	RNA	0.1	0.1	-0.161296	0.927046	1
S100A10	RNA	0.177	0.172	-0.160089	0.927574	1
CD72	RNA	0.221	0.215	-0.0753651	0.935602	1
ITGA4	RNA	0.101	0.098	-0.179558	0.971993	1
ITGAE	RNA	0.187	0.179	-0.185238	0.993095	1
CD274.pAbO	Abseq	0.998	0.985	0.54086	1.2672e-48	1.69805e-46
CD21.pAbO	Abseq	1	1	-0.34556	1.72177e-28	2.30717e-26
Tim3.pAbO	Abseq	0.995	0.998	0.151161	2.30528e-24	3.08907e-22
CD62L.pAbO	Abseq	1	1	0.656071	5.17502e-21	6.93452e-19
CD45RA.pAbO	Abseq	1	1	-0.23503	7.64552e-20	1.0245e-17
CD73.pAbO	Abseq	0.991	0.999	-0.303791	2.43558e-16	3.26368e-14
IgD.pAbO	Abseq	1	1	-0.352645	3.34158e-16	4.47772e-14
HLA.DR.pAbO	Abseq	1	1	-0.305761	5.16998e-15	6.92777e-13
CXCR5.pAbO	Abseq	1	1	-0.138808	1.67997e-10	2.25116e-08
CD184.pAbO	Abseq	1	1	-0.172098	9.32727e-07	0.000124985
CD192.pAbO	Abseq	0.992	0.983	0.0414839	3.48688e-06	0.000467241
CD122.pAbO	Abseq	0.958	0.951	0.0246219	1.46689e-05	0.00196564
CD197.pAbO	Abseq	0.983	0.987	0.0376254	3.02548e-05	0.00405415
CD69.pAbO	Abseq	0.955	0.963	-0.0230837	3.62307e-05	0.00485492
CD38.pAbO	Abseq	1	1	-0.0774805	0.000369014	0.0494479
IgG.pAbO	Abseq	1	0.999	0.118392	0.000445001	0.0596301
CD278.pAbO	Abseq	0.703	0.673	0.0122878	0.000583661	0.0782106
CD134.pAbO	Abseq	0.996	0.999	0.0327172	0.000643474	0.0862256
CD25.pAbO	Abseq	0.943	0.976	-0.0192786	0.0022887	0.306686
CD154.pAbO	Abseq	0.948	0.928	0.014896	0.00438549	0.587655
CD272.pAbO	Abseq	1	1	-0.118021	0.00444108	0.595105
CD27.pAbO	Abseq	0.953	0.992	-0.00295181	0.00956649	1
CD86.pAbO	Abseq	0.948	0.946	0.017015	0.0139989	1
CD39.pAbO	Abseq	0.997	1	0.068131	0.0764412	1
CD161.pAbO	Abseq	0.926	0.931	0.0113559	0.0924788	1
CD103.pAbO	Abseq	0.607	0.643	-0.00381288	0.093745	1
CD196.pAbO	Abseq	1	1	0.193457	0.182974	1
CD183.pAbO	Abseq	0.994	0.999	0.00695395	0.299919	1
CD127.pAbO	Abseq	0.877	0.901	0.00651988	0.364158	1
CD28.pAbO	Abseq	0.957	0.98	-0.00160835	0.538315	1
LAG.pAbO	Abseq	0.99	0.996	-0.0035291	0.632659	1
CD24.pAbO	Abseq	1	1	0.00333801	0.664428	1
CD195.pAbO	Abseq	0.777	0.831	0.00614947	0.83984	1
CD20.pAbO	Abseq	0.999	1	0.0233136	0.900344	1

## Sheet: BC_A_RemV_vs_RemB
marker	type	pct.1	pct.2	avg_log2FC	p_val	p_val_adj
HLA.A	RNA	0.96	0.97	-0.307397	1.16459e-15	1.53726e-13
CXCR4	RNA	0.893	0.961	-0.275631	3.53632e-11	4.66794e-09
CD74	RNA	0.999	0.999	0.0957149	8.10065e-10	1.06929e-07
CD24	RNA	0.223	0.123	0.830157	5.70667e-09	7.5328e-07
LAP3	RNA	0.036	0.105	-1.20652	8.62148e-09	1.13804e-06
BTG1	RNA	0.876	0.92	-0.274533	4.05784e-08	5.35635e-06
PIK3IP1	RNA	0.371	0.456	-0.528211	8.34177e-05	0.0110111
IFITM2	RNA	0.332	0.415	-0.352158	0.000343148	0.0452955
CD69	RNA	0.616	0.704	-0.200229	0.000455762	0.0601606
TCL1A	RNA	0.631	0.698	-0.216115	0.000840719	0.110975
CD52	RNA	0.993	0.986	0.108109	0.000989667	0.130636
GAPDH	RNA	0.489	0.429	0.324739	0.00144324	0.190508
HLA.DQB1	RNA	0.744	0.772	-0.190063	0.00264604	0.349278
PTPRC	RNA	0.362	0.43	-0.214085	0.00305774	0.403621
JUNB	RNA	0.724	0.725	0.244863	0.00357108	0.471383
ITGB2	RNA	0.332	0.276	0.361885	0.00362499	0.478499
HLA.DRA	RNA	0.993	0.99	-0.0785379	0.00420805	0.555463
TNFRSF13C	RNA	0.101	0.144	-0.449938	0.00429019	0.566305
LGALS9	RNA	0.322	0.389	-0.27998	0.00493311	0.65117
YBX3	RNA	0.483	0.431	0.225306	0.00650376	0.858496
HLA.DMA	RNA	0.694	0.74	-0.157768	0.00755177	0.996834
GNAI2	RNA	0.256	0.206	0.344028	0.00818922	1
HLA.DPA1	RNA	0.952	0.95	0.0986148	0.00823934	1
IGKC	RNA	0.704	0.733	-0.127513	0.0269187	1
IGHM.secreted	RNA	0.883	0.876	-0.12758	0.0317429	1
DOCK8	RNA	0.151	0.122	0.368744	0.0407493	1
IGLC3	RNA	0.579	0.549	0.186357	0.0426528	1
VPREB3	RNA	0.4	0.438	-0.162222	0.0486575	1
IRF8	RNA	0.53	0.589	-0.113086	0.0488439	1
JCHAIN	RNA	0.108	0.085	0.555702	0.0669692	1
IL4R	RNA	0.696	0.697	0.181668	0.06747	1
ATF6B	RNA	0.09	0.116	-0.206867	0.0704405	1
CD37	RNA	0.981	0.971	0.0575204	0.0744933	1
IL6	RNA	0.094	0.121	0.102772	0.0782839	1
CD79B	RNA	0.912	0.89	0.0858791	0.0807622	1
TRBC2	RNA	0.235	0.272	-0.184066	0.0877954	1
MS4A1	RNA	0.789	0.771	0.0252053	0.101501	1
FAM129C	RNA	0.171	0.199	-0.239351	0.1048	1
DUSP1	RNA	0.812	0.883	-0.056201	0.105829	1
BIRC3	RNA	0.278	0.311	-0.156808	0.111508	1
IGHD.membrane	RNA	0.888	0.878	0.112948	0.112575	1
MYC	RNA	0.204	0.18	0.295144	0.124025	1
BIN2	RNA	0.204	0.237	-0.151238	0.125766	1
LY86	RNA	0.335	0.309	0.144698	0.12778	1
LAMP1	RNA	0.182	0.217	-0.106727	0.132847	1
DUSP2	RNA	0.181	0.158	0.389744	0.138246	1
ITGA4	RNA	0.098	0.12	-0.174154	0.161943	1
TIAF1	RNA	0.103	0.086	0.337292	0.163623	1
CD200	RNA	0.19	0.17	0.40935	0.176094	1
S100A10	RNA	0.172	0.152	0.166738	0.180697	1
LYN	RNA	0.343	0.375	-0.0622241	0.222998	1
RNASE6	RNA	0.129	0.115	0.423504	0.247767	1
BTLA	RNA	0.196	0.175	0.128619	0.256328	1
FOSB	RNA	0.699	0.756	-0.0296791	0.258069	1
EGR1	RNA	0.28	0.256	0.124435	0.258238	1
BAX	RNA	0.192	0.174	0.249832	0.261089	1
BLNK	RNA	0.238	0.263	-0.0973691	0.269424	1
CCR7	RNA	0.297	0.321	-0.0946977	0.272244	1
CD22	RNA	0.733	0.769	-0.0481527	0.288871	1
VPS28	RNA	0.152	0.172	-0.0926298	0.290464	1
PAX5	RNA	0.38	0.423	0.0232048	0.324996	1
MYD88	RNA	0.1	0.113	-0.174878	0.34207	1
CD79A	RNA	0.978	0.964	-0.0315962	0.358262	1
JUN	RNA	0.282	0.267	0.0737663	0.364119	1
IGHM.membrane	RNA	0.999	0.999	0.0327158	0.392208	1
LIPA	RNA	0.107	0.12	-0.0909484	0.425232	1
IFITM3	RNA	0.119	0.11	0.212638	0.464063	1
NT5E	RNA	0.162	0.151	0.168083	0.479517	1
FAM65B	RNA	0.318	0.335	-0.0587301	0.496569	1
FYN	RNA	0.116	0.107	0.133375	0.499089	1
RGS1	RNA	0.118	0.108	-0.0671181	0.507376	1
IGBP1	RNA	0.145	0.158	0.017971	0.513999	1
STAT6	RNA	0.2	0.191	0.0619273	0.53879	1
PIK3AP1	RNA	0.249	0.262	-0.0757727	0.592491	1
LAT2	RNA	0.307	0.309	0.203659	0.604183	1
SELL	RNA	0.579	0.594	0.0261091	0.629564	1
CD40	RNA	0.273	0.263	0.054432	0.630959	1
IGHG1.secreted	RNA	0.106	0.112	-0.305455	0.654556	1
IL23R	RNA	0.269	0.259	-0.0137602	0.680596	1
TRIB2	RNA	0.119	0.127	0.0502055	0.685594	1
CD72	RNA	0.215	0.224	-0.0284727	0.71303	1
MZB1	RNA	0.146	0.145	0.233309	0.724203	1
BLK	RNA	0.101	0.107	-0.0792046	0.72978	1
RUNX3	RNA	0.18	0.19	0.0412041	0.740963	1
APOBEC3G	RNA	0.164	0.164	0.216127	0.755237	1
IRF4	RNA	0.114	0.118	-0.0651847	0.758647	1
CD48	RNA	0.708	0.721	0.00633171	0.769621	1
FCER2	RNA	0.506	0.517	0.0535724	0.791762	1
IKZF1	RNA	0.121	0.128	-0.0320802	0.797415	1
CXCR5	RNA	0.387	0.385	0.0180869	0.804419	1
ITGAE	RNA	0.179	0.184	0.0188503	0.848245	1
CD44	RNA	0.207	0.215	0.188077	0.863772	1
CASP5	RNA	0.26	0.264	0.0238435	0.89061	1
POU2AF1	RNA	0.394	0.407	0.07311	0.929182	1
RPN2	RNA	0.16	0.16	-0.100266	0.942965	1
CR2	RNA	0.102	0.102	-0.0791091	0.975081	1
APOBEC3C	RNA	0.169	0.172	0.105479	0.993841	1
LTB	RNA	0.231	0.231	0.0407872	0.996829	1
CD62L.pAbO	Abseq	1	1	-0.343773	6.66296e-50	8.79511e-48
CXCR5.pAbO	Abseq	1	1	0.153719	3.56939e-11	4.7116e-09
CD272.pAbO	Abseq	1	1	-0.178083	1.4321e-10	1.89038e-08
IgG.pAbO	Abseq	0.999	1	-0.158664	8.78971e-10	1.16024e-07
CD134.pAbO	Abseq	0.999	0.996	0.0553404	5.38585e-06	0.000710933
CD24.pAbO	Abseq	1	1	0.186502	5.71269e-06	0.000754075
CD183.pAbO	Abseq	0.999	1	0.0384216	0.0001247	0.0164603
CD184.pAbO	Abseq	1	1	0.14087	0.000125262	0.0165346
CD197.pAbO	Abseq	0.987	0.987	0.0242159	0.000386757	0.0510519
CD122.pAbO	Abseq	0.951	0.961	0.0201592	0.00153769	0.202975
CD161.pAbO	Abseq	0.931	0.927	0.0159107	0.00184688	0.243789
LAG.pAbO	Abseq	0.996	0.995	0.028701	0.00209308	0.276287
CD28.pAbO	Abseq	0.98	0.981	-0.0211446	0.0025342	0.334515
CD196.pAbO	Abseq	1	1	-0.052506	0.00292907	0.386637
CD154.pAbO	Abseq	0.928	0.915	0.0241788	0.00343854	0.453887
CD274.pAbO	Abseq	0.985	0.98	0.0282581	0.00386313	0.509933
CD27.pAbO	Abseq	0.992	0.996	-0.037739	0.00834531	1
CD25.pAbO	Abseq	0.976	0.981	-0.0530655	0.0111326	1
CD20.pAbO	Abseq	1	1	0.0656743	0.0371554	1
Tim3.pAbO	Abseq	0.998	0.998	0.0234581	0.0376845	1
CD192.pAbO	Abseq	0.983	0.994	0.0222285	0.0474488	1
CD278.pAbO	Abseq	0.673	0.71	-0.00468275	0.0540987	1
CD21.pAbO	Abseq	1	1	-0.0542597	0.088881	1
CD86.pAbO	Abseq	0.946	0.949	-0.0107293	0.111325	1
CD73.pAbO	Abseq	0.999	1	-0.0365966	0.250007	1
IgD.pAbO	Abseq	1	1	-0.0149442	0.355805	1
CD69.pAbO	Abseq	0.963	0.974	-0.00213699	0.434868	1
CD127.pAbO	Abseq	0.901	0.918	-0.0022083	0.473097	1
CD103.pAbO	Abseq	0.643	0.651	0.00201685	0.47413	1
CD39.pAbO	Abseq	1	1	0.00835339	0.747477	1
CD38.pAbO	Abseq	1	1	0.0330753	0.785842	1
CD195.pAbO	Abseq	0.831	0.833	0.00348138	0.871788	1
HLA.DR.pAbO	Abseq	1	1	0.0366073	0.908914	1
CD45RA.pAbO	Abseq	1	1	-0.00551413	0.958938	1

## Sheet: BC_B_FlareB_vs_RemB
marker	type	pct.1	pct.2	avg_log2FC	p_val	p_val_adj
CD79B	RNA	0.873	0.965	-0.795048	6.04185e-34	8.51901e-32
CD74	RNA	0.999	1	0.206287	2.12066e-24	2.99013e-22
IGHM.secreted	RNA	0.898	0.951	-0.649738	4.87588e-22	6.87499e-20
CXCR4	RNA	0.959	0.976	-0.482887	2.57677e-19	3.63325e-17
HLA.A	RNA	0.983	0.981	-0.29642	1.29064e-11	1.8198e-09
FAM129C	RNA	0.171	0.32	-1.19633	2.03795e-10	2.87351e-08
BTG1	RNA	0.925	0.935	-0.310504	2.31134e-06	0.0003259
FCER2	RNA	0.541	0.385	0.533455	6.38679e-06	0.000900538
IL23R	RNA	0.216	0.331	-0.814177	1.35965e-05	0.00191711
TNFRSF13C	RNA	0.099	0.184	-0.66833	2.91662e-05	0.00411244
CD48	RNA	0.646	0.729	-0.391311	4.80334e-05	0.00677271
RGS1	RNA	0.318	0.211	0.806775	7.54821e-05	0.010643
CD24	RNA	0.373	0.268	0.596956	0.000388504	0.0547791
CD9	RNA	0.157	0.081	0.644193	0.000451223	0.0636224
FOSB	RNA	0.852	0.837	-0.341153	0.0007519	0.106018
CD37	RNA	0.99	0.986	0.144154	0.000863666	0.121777
HLA.DQB1	RNA	0.816	0.791	0.326427	0.00157913	0.222657
GNAI2	RNA	0.381	0.285	0.495593	0.00298224	0.420496
JCHAIN	RNA	0.27	0.192	0.85952	0.00306279	0.431853
S100A10	RNA	0.147	0.087	0.876878	0.0033767	0.476115
IGHD.membrane	RNA	0.928	0.93	0.163077	0.00449002	0.633093
JUN	RNA	0.375	0.287	0.442338	0.00461256	0.650371
LGALS9	RNA	0.512	0.569	-0.333997	0.00950247	1
BIRC3	RNA	0.336	0.255	0.368465	0.00953497	1
TRBC2	RNA	0.181	0.238	-0.53765	0.0134256	1
LAP3	RNA	0.091	0.136	-0.785514	0.0157996	1
ITGB2	RNA	0.411	0.32	0.237227	0.0163952	1
MZB1	RNA	0.43	0.35	0.298683	0.0208142	1
FOXP1	RNA	0.117	0.073	0.433869	0.0276127	1
BLNK	RNA	0.347	0.276	0.206918	0.0353971	1
LYN	RNA	0.534	0.455	0.163202	0.0382281	1
PDIA6	RNA	0.099	0.138	-0.427249	0.0419988	1
LTB	RNA	0.373	0.306	0.306594	0.0422195	1
LAT2	RNA	0.356	0.396	-0.256946	0.052911	1
IGBP1	RNA	0.206	0.154	0.31924	0.0564948	1
BLK	RNA	0.152	0.108	0.292549	0.0591611	1
FOXO1	RNA	0.14	0.1	0.134363	0.0720748	1
DOCK8	RNA	0.185	0.144	0.351003	0.0764676	1
VPREB3	RNA	0.627	0.642	-0.2348	0.0855563	1
CD52	RNA	0.999	0.989	0.0406936	0.096878	1
EGR1	RNA	0.166	0.13	0.522872	0.109926	1
CD40	RNA	0.233	0.268	-0.398578	0.111311	1
IGLC3	RNA	0.667	0.615	0.132755	0.129957	1
GAPDH	RNA	0.561	0.491	0.160064	0.140484	1
CD69	RNA	0.668	0.71	-0.104023	0.142726	1
CD72	RNA	0.284	0.314	-0.357521	0.143153	1
CD63	RNA	0.143	0.111	0.301072	0.145029	1
LAMP1	RNA	0.286	0.249	0.211488	0.155444	1
ATF6B	RNA	0.166	0.136	0.343187	0.180313	1
TRIB2	RNA	0.233	0.201	0.191559	0.20915	1
LIPA	RNA	0.184	0.149	0.0701115	0.227631	1
IFITM2	RNA	0.517	0.553	-0.0327977	0.249736	1
IFITM3	RNA	0.172	0.141	0.058487	0.254082	1
IRF4	RNA	0.112	0.136	-0.214166	0.25949	1
IKZF1	RNA	0.196	0.165	0.0614528	0.275176	1
MYC	RNA	0.256	0.222	0.11949	0.293061	1
FTH1	RNA	0.099	0.117	-0.419143	0.30088	1
C10orf54	RNA	0.108	0.087	0.103765	0.304688	1
BIN2	RNA	0.224	0.192	0.129282	0.305684	1
TIAF1	RNA	0.151	0.127	0.182254	0.329888	1
BAX	RNA	0.224	0.241	-0.266671	0.331124	1
LY86	RNA	0.405	0.415	-0.11505	0.333406	1
CD44	RNA	0.215	0.19	0.138043	0.349634	1
MS4A1	RNA	0.865	0.837	0.0353372	0.35106	1
HLA.DMA	RNA	0.803	0.753	0.0429618	0.354509	1
YBX3	RNA	0.474	0.504	-0.0960879	0.368964	1
IFNGR1	RNA	0.107	0.089	0.167146	0.370273	1
VPS28	RNA	0.224	0.198	0.151249	0.382711	1
CD22	RNA	0.782	0.81	-0.0939886	0.390171	1
APOBEC3C	RNA	0.256	0.228	0.0459056	0.39136	1
RUNX3	RNA	0.268	0.238	0.0467264	0.439807	1
ITGAE	RNA	0.18	0.192	-0.210037	0.457762	1
JUNB	RNA	0.801	0.799	-0.0565376	0.461793	1
CCR7	RNA	0.178	0.195	-0.317685	0.46456	1
IGKC	RNA	0.741	0.737	-0.0371392	0.465424	1
STAT6	RNA	0.266	0.236	-0.0910017	0.466085	1
ITGA4	RNA	0.143	0.152	-0.452115	0.46664	1
CASP5	RNA	0.296	0.306	-0.109626	0.4928	1
CD79A	RNA	0.987	0.984	-0.0291873	0.492916	1
IRF8	RNA	0.592	0.569	0.14216	0.502785	1
CD200	RNA	0.108	0.117	-0.402945	0.533473	1
IL4R	RNA	0.481	0.463	0.0684475	0.541599	1
CXCR5	RNA	0.417	0.39	0.0341473	0.554804	1
RNASE6	RNA	0.148	0.13	-0.0782098	0.559187	1
IL6	RNA	0.102	0.114	-0.00397405	0.560701	1
POU2AF1	RNA	0.486	0.496	-0.0840178	0.568315	1
FYN	RNA	0.113	0.103	0.193051	0.585842	1
SELL	RNA	0.51	0.504	-0.042749	0.595819	1
APOBEC3G	RNA	0.207	0.195	0.0978653	0.638145	1
CR2	RNA	0.154	0.163	-0.200383	0.656061	1
PTPRC	RNA	0.523	0.501	0.0255402	0.687809	1
RPN2	RNA	0.194	0.179	-0.070965	0.691302	1
DUSP1	RNA	0.932	0.927	0.0298154	0.699688	1
ARL4C	RNA	0.112	0.103	0.066999	0.704858	1
TCL1A	RNA	0.82	0.84	0.0792597	0.711934	1
HLA.DRA	RNA	0.996	0.992	-0.0205988	0.716932	1
DUSP2	RNA	0.183	0.179	0.45893	0.77808	1
HLA.DPA1	RNA	0.973	0.962	0.0185729	0.837893	1
PIK3IP1	RNA	0.284	0.276	-0.0174192	0.848411	1
MYD88	RNA	0.175	0.168	-0.101116	0.873053	1
IGHM.membrane	RNA	0.999	0.997	-0.00685488	0.896271	1
FAM65B	RNA	0.327	0.32	-0.0374669	0.899218	1
ANXA5	RNA	0.125	0.125	-0.160321	0.924317	1
CD1C	RNA	0.109	0.108	-0.280306	0.940345	1
BTLA	RNA	0.14	0.138	-0.0712676	0.961063	1
PAX5	RNA	0.535	0.515	0.0247207	0.966668	1
PIK3AP1	RNA	0.346	0.331	-0.108608	0.996302	1
CD274.pAbO	Abseq	0.995	0.989	0.715488	2.05868e-28	2.90274e-26
HLA.DR.pAbO	Abseq	1	1	-0.521699	4.37445e-19	6.16798e-17
CD21.pAbO	Abseq	0.999	1	-0.493864	4.36358e-16	6.15264e-14
Tim3.pAbO	Abseq	0.999	0.997	0.214713	1.3122e-15	1.8502e-13
CD272.pAbO	Abseq	1	1	-0.223948	5.53063e-11	7.79819e-09
CD154.pAbO	Abseq	0.95	0.916	0.0562753	1.70974e-10	2.41074e-08
IgD.pAbO	Abseq	1	1	-0.347433	3.38014e-10	4.766e-08
CD45RA.pAbO	Abseq	1	1	-0.197931	4.70379e-10	6.63235e-08
CD73.pAbO	Abseq	0.938	0.984	-0.253528	5.23129e-10	7.37612e-08
CD192.pAbO	Abseq	0.992	0.995	0.0737459	1.27184e-08	1.79329e-06
CD134.pAbO	Abseq	0.995	1	0.0744158	5.27278e-08	7.43461e-06
CD122.pAbO	Abseq	0.94	0.943	0.0465037	7.82701e-08	1.10361e-05
CD25.pAbO	Abseq	0.94	0.981	0.0124496	2.00718e-07	2.83013e-05
CD197.pAbO	Abseq	0.965	0.957	0.0532288	6.07591e-06	0.000856703
CD62L.pAbO	Abseq	0.997	1	0.188442	4.50989e-05	0.00635894
CD161.pAbO	Abseq	0.924	0.935	0.030945	5.14956e-05	0.00726088
CD27.pAbO	Abseq	0.943	1	0.305077	8.5751e-05	0.0120909
IgG.pAbO	Abseq	0.999	1	-0.109619	0.000155894	0.0219811
CD86.pAbO	Abseq	0.951	0.978	-0.0687336	0.00145219	0.204759
CD28.pAbO	Abseq	0.965	0.986	-0.0263179	0.0016461	0.2321
CD24.pAbO	Abseq	1	1	0.190685	0.00206832	0.291633
CD39.pAbO	Abseq	0.997	1	0.24636	0.00397852	0.560971
CD69.pAbO	Abseq	0.951	0.978	-0.0245458	0.00410199	0.57838
CD103.pAbO	Abseq	0.578	0.696	-0.00590406	0.0091431	1
CD38.pAbO	Abseq	1	1	-0.222599	0.00984315	1
CD278.pAbO	Abseq	0.766	0.756	0.0111112	0.0141161	1
CD184.pAbO	Abseq	0.999	1	-0.115717	0.0187464	1
LAG.pAbO	Abseq	0.986	0.992	0.0151621	0.06678	1
CXCR5.pAbO	Abseq	0.992	0.992	-0.0405249	0.149995	1
CD195.pAbO	Abseq	0.789	0.827	0.0132709	0.364751	1
CD183.pAbO	Abseq	0.996	0.997	0.0439138	0.416934	1
CD196.pAbO	Abseq	1	1	0.029935	0.551309	1
CD127.pAbO	Abseq	0.843	0.892	-0.000845266	0.741125	1
CD20.pAbO	Abseq	1	1	0.0317957	0.94928	1

## Sheet: BC_B_FlareV_vs_FlareB
marker	type	pct.1	pct.2	avg_log2FC	p_val	p_val_adj
FAM129C	RNA	0.27	0.171	0.683126	4.24411e-07	6.02664e-05
YBX3	RNA	0.583	0.474	0.42923	1.18701e-06	0.000168556
IL4R	RNA	0.561	0.481	0.502483	2.93142e-05	0.00416262
TRBC2	RNA	0.111	0.181	-0.585903	6.49295e-05	0.00922
JUN	RNA	0.29	0.375	-0.476421	0.000107909	0.0153231
IGHD.membrane	RNA	0.974	0.928	0.156887	0.000244248	0.0346833
HLA.DQB1	RNA	0.882	0.816	0.118814	0.00344574	0.489296
RUNX3	RNA	0.212	0.268	-0.263414	0.0105761	1
LAT2	RNA	0.415	0.356	0.276001	0.0117291	1
IGHM.membrane	RNA	0.999	0.999	0.0557699	0.0146043	1
CD200	RNA	0.145	0.108	0.532236	0.014954	1
IKZF1	RNA	0.151	0.196	-0.316307	0.01713	1
CD72	RNA	0.334	0.284	0.306003	0.0190708	1
LGALS9	RNA	0.552	0.512	0.213435	0.0248696	1
EGR1	RNA	0.129	0.166	-0.635801	0.0292694	1
CD48	RNA	0.701	0.646	0.113882	0.03145	1
FOSB	RNA	0.827	0.852	-0.155709	0.0362735	1
DUSP1	RNA	0.931	0.932	-0.10543	0.0364038	1
ARL4C	RNA	0.082	0.112	-0.462182	0.0377738	1
CD22	RNA	0.825	0.782	0.101935	0.0381169	1
FOXO1	RNA	0.105	0.14	-0.11757	0.0453681	1
TCL1A	RNA	0.88	0.82	0.0651912	0.0487562	1
CD74	RNA	1	0.999	0.025704	0.0541785	1
BACH2	RNA	0.114	0.086	0.357345	0.0547147	1
BIN2	RNA	0.262	0.224	0.240134	0.066718	1
PIK3IP1	RNA	0.317	0.284	0.279515	0.080965	1
ITGAE	RNA	0.213	0.18	0.261299	0.083786	1
CD40	RNA	0.273	0.233	0.213599	0.0898287	1
HLA.DPA1	RNA	0.963	0.973	-0.0768751	0.0912822	1
MZB1	RNA	0.385	0.43	-0.172814	0.117483	1
HLA.A	RNA	0.981	0.983	-0.0939219	0.134132	1
XBP1	RNA	0.102	0.081	0.286325	0.143897	1
CD1C	RNA	0.088	0.109	-0.287761	0.145368	1
LYN	RNA	0.504	0.534	-0.186344	0.152132	1
DUSP2	RNA	0.16	0.183	-0.491643	0.164093	1
RGS1	RNA	0.293	0.318	-0.245477	0.184703	1
CD44	RNA	0.191	0.215	-0.246559	0.18554	1
IGKC	RNA	0.728	0.741	-0.0822056	0.187573	1
IRF8	RNA	0.62	0.592	0.053625	0.18978	1
PIK3AP1	RNA	0.315	0.346	-0.105262	0.197821	1
ITGA4	RNA	0.12	0.143	-0.161815	0.203685	1
BAX	RNA	0.198	0.224	-0.151633	0.247172	1
BIRC3	RNA	0.364	0.336	0.158025	0.249825	1
CXCR4	RNA	0.956	0.959	0.027248	0.250106	1
S100A10	RNA	0.129	0.147	-0.395349	0.251931	1
PDIA6	RNA	0.117	0.099	0.163523	0.253033	1
IL23R	RNA	0.237	0.216	0.271203	0.283704	1
HLA.DRA	RNA	0.999	0.996	0.0317768	0.31112	1
FCER2	RNA	0.553	0.541	0.101798	0.328678	1
CCR7	RNA	0.161	0.178	-0.14485	0.330972	1
TNFRSF13C	RNA	0.114	0.099	-0.148551	0.352541	1
PTPRC	RNA	0.486	0.523	-0.0410332	0.373472	1
LTB	RNA	0.385	0.373	0.0383404	0.380781	1
CD63	RNA	0.129	0.143	-0.176704	0.386815	1
IFITM3	RNA	0.153	0.172	-0.0120453	0.388612	1
CD79B	RNA	0.877	0.873	0.0283166	0.394066	1
DOCK8	RNA	0.203	0.185	0.0758571	0.406059	1
ITGB2	RNA	0.427	0.411	0.0647102	0.422746	1
C10orf54	RNA	0.12	0.108	0.286426	0.422969	1
TIAF1	RNA	0.163	0.151	0.158061	0.438493	1
MYD88	RNA	0.16	0.175	-0.0466561	0.441792	1
LAMP1	RNA	0.273	0.286	-0.0916803	0.449195	1
CD79A	RNA	0.99	0.987	0.0164877	0.451337	1
FAM65B	RNA	0.338	0.327	0.162702	0.461845	1
POU2AF1	RNA	0.496	0.486	0.124276	0.475747	1
IL6	RNA	0.093	0.102	-0.369721	0.486925	1
LIPA	RNA	0.169	0.184	0.0659913	0.519357	1
IFITM2	RNA	0.541	0.517	-0.022713	0.526533	1
GNAI2	RNA	0.398	0.381	-0.0612107	0.547717	1
FTH1	RNA	0.106	0.099	0.305331	0.556399	1
JCHAIN	RNA	0.284	0.27	-0.158839	0.583432	1
IGHM.secreted	RNA	0.899	0.898	0.023869	0.598339	1
CD9	RNA	0.167	0.157	0.151913	0.602346	1
MS4A1	RNA	0.852	0.865	-0.0716453	0.609292	1
VPREB3	RNA	0.629	0.627	-0.0636159	0.612798	1
CXCR5	RNA	0.441	0.417	0.0774457	0.656125	1
HLA.DMA	RNA	0.832	0.803	0.073952	0.658173	1
PAX5	RNA	0.531	0.535	-0.101032	0.664813	1
SELL	RNA	0.482	0.51	-0.0304542	0.707768	1
APOBEC3G	RNA	0.214	0.207	0.0581216	0.709207	1
BTLA	RNA	0.145	0.14	-0.0362088	0.718932	1
ATF6B	RNA	0.157	0.166	-0.00870627	0.729967	1
FYN	RNA	0.108	0.113	-0.0722872	0.74984	1
CASP5	RNA	0.297	0.296	0.0555292	0.750377	1
CD69	RNA	0.663	0.668	-0.00015355	0.763485	1
STAT6	RNA	0.267	0.266	0.0622684	0.796225	1
APOBEC3C	RNA	0.249	0.256	-0.0399741	0.798811	1
RNASE6	RNA	0.15	0.148	0.0729382	0.802371	1
FOXP1	RNA	0.112	0.117	0.0662906	0.829376	1
IGBP1	RNA	0.206	0.206	0.100219	0.829684	1
IFNGR1	RNA	0.109	0.107	0.185014	0.853275	1
CD52	RNA	0.996	0.999	-0.00915959	0.866465	1
CR2	RNA	0.154	0.154	-0.0663358	0.891662	1
TRIB2	RNA	0.238	0.233	-0.0606008	0.897314	1
IGLC3	RNA	0.69	0.667	-0.10452	0.904343	1
CD24	RNA	0.369	0.373	-0.0394608	0.904445	1
BLK	RNA	0.149	0.152	-0.0226635	0.922356	1
IRF4	RNA	0.111	0.112	-0.0152449	0.932282	1
CD37	RNA	0.988	0.99	-0.00155727	0.943375	1
MYC	RNA	0.252	0.256	-0.0045723	0.951088	1
LY86	RNA	0.394	0.405	0.0104473	0.955648	1
GAPDH	RNA	0.542	0.561	-0.0258709	0.957263	1
ANXA5	RNA	0.125	0.125	0.045305	0.95736	1
BLNK	RNA	0.352	0.347	-0.0124918	0.967716	1
BTG1	RNA	0.93	0.925	0.00634316	0.96993	1
RPN2	RNA	0.191	0.194	0.0851143	0.97113	1
JUNB	RNA	0.806	0.801	0.000286142	0.974291	1
VPS28	RNA	0.221	0.224	-0.0132663	0.996587	1
CXCR5.pAbO	Abseq	0.988	0.992	0.142014	5.89155e-07	8.36601e-05
CD39.pAbO	Abseq	0.992	0.997	-0.188604	3.7901e-06	0.000538194
CD38.pAbO	Abseq	1	1	0.133379	0.000133078	0.0188971
CD274.pAbO	Abseq	0.998	0.995	-0.062062	0.00762522	1
CD122.pAbO	Abseq	0.969	0.94	0.0175167	0.00866287	1
HLA.DR.pAbO	Abseq	1	1	0.156068	0.0132494	1
CD25.pAbO	Abseq	0.946	0.94	-0.255078	0.0206707	1
CD28.pAbO	Abseq	0.958	0.965	0.0143834	0.0235957	1
CD134.pAbO	Abseq	0.998	0.995	0.019996	0.0284402	1
CD196.pAbO	Abseq	1	1	0.0989842	0.0333886	1
CD184.pAbO	Abseq	1	0.999	0.0529879	0.0540714	1
CD272.pAbO	Abseq	1	1	0.0466582	0.0631728	1
IgG.pAbO	Abseq	1	0.999	0.0671779	0.0692074	1
IgD.pAbO	Abseq	1	1	0.0733406	0.0694874	1
Tim3.pAbO	Abseq	0.998	0.999	-0.0509718	0.0813194	1
CD195.pAbO	Abseq	0.77	0.789	-0.0115929	0.091751	1
CD154.pAbO	Abseq	0.956	0.95	-0.0103742	0.188369	1
CD192.pAbO	Abseq	0.998	0.992	-0.0180824	0.261808	1
LAG.pAbO	Abseq	0.992	0.986	0.0100915	0.328192	1
CD45RA.pAbO	Abseq	1	1	-0.0662554	0.352521	1
CD27.pAbO	Abseq	0.954	0.943	-0.35283	0.352822	1
CD161.pAbO	Abseq	0.928	0.924	-0.00435817	0.393658	1
CD278.pAbO	Abseq	0.76	0.766	-0.00031921	0.492877	1
CD197.pAbO	Abseq	0.972	0.965	-0.0070427	0.588383	1
CD127.pAbO	Abseq	0.881	0.843	0.00291445	0.588756	1
CD62L.pAbO	Abseq	0.994	0.997	0.198614	0.686212	1
CD73.pAbO	Abseq	0.933	0.938	0.0973942	0.695752	1
CD183.pAbO	Abseq	0.996	0.996	0.0399194	0.727192	1
CD69.pAbO	Abseq	0.951	0.951	-0.00585866	0.736265	1
CD21.pAbO	Abseq	1	0.999	-0.00361993	0.88216	1
CD103.pAbO	Abseq	0.595	0.578	-0.000631734	0.928601	1
CD20.pAbO	Abseq	1	1	-0.0394708	0.940213	1
CD24.pAbO	Abseq	1	1	-0.1029	0.94534	1
CD86.pAbO	Abseq	0.954	0.951	0.00558523	0.960989	1

## Sheet: BC_B_FlareV_vs_RemV
marker	type	pct.1	pct.2	avg_log2FC	p_val	p_val_adj
CD79B	RNA	0.877	0.963	-0.765377	4.3481e-37	6.04386e-35
IGHM.secreted	RNA	0.899	0.958	-0.498589	3.30481e-17	4.59368e-15
HLA.DQB1	RNA	0.882	0.762	0.594866	6.58079e-16	9.1473e-14
CD74	RNA	1	1	0.139685	8.62739e-16	1.19921e-13
FOSB	RNA	0.827	0.861	-0.505965	9.23953e-15	1.28429e-12
IGHD.membrane	RNA	0.974	0.926	0.377112	4.66598e-12	6.48571e-10
CXCR4	RNA	0.956	0.958	-0.317966	1.09049e-09	1.51578e-07
IFITM2	RNA	0.541	0.39	0.580198	4.55696e-08	6.33417e-06
JUNB	RNA	0.806	0.848	-0.342808	3.49845e-06	0.000486284
FCER2	RNA	0.553	0.43	0.561325	7.00566e-06	0.000973786
RGS1	RNA	0.293	0.182	0.820834	1.37425e-05	0.00191021
TRBC2	RNA	0.111	0.192	-1.08133	2.3446e-05	0.003259
EGR1	RNA	0.129	0.208	-0.725272	0.000154349	0.0214545
IL23R	RNA	0.237	0.323	-0.549836	0.000157688	0.0219187
TCL1A	RNA	0.88	0.843	0.249878	0.000299364	0.0416116
CD37	RNA	0.988	0.988	0.125145	0.000809363	0.112501
XBP1	RNA	0.102	0.048	0.894592	0.000921439	0.12808
CD9	RNA	0.167	0.104	0.747322	0.0021331	0.296501
DUSP1	RNA	0.931	0.952	-0.188048	0.00217073	0.301732
DUSP2	RNA	0.16	0.222	-0.582603	0.00367758	0.511183
BTG1	RNA	0.93	0.933	-0.192187	0.00423848	0.589149
C10orf54	RNA	0.12	0.069	0.785011	0.00426133	0.592325
LGALS9	RNA	0.552	0.469	0.263064	0.00477221	0.663337
CD22	RNA	0.825	0.748	0.153383	0.00565174	0.785592
HLA.DMA	RNA	0.832	0.746	0.224766	0.0121303	1
IRF8	RNA	0.62	0.533	0.156614	0.0203771	1
JCHAIN	RNA	0.284	0.222	0.286697	0.0204794	1
DOCK8	RNA	0.203	0.15	0.347783	0.0275111	1
HLA.A	RNA	0.981	0.988	-0.102452	0.0284744	1
BIRC3	RNA	0.364	0.3	0.27222	0.0286608	1
FOXP1	RNA	0.112	0.072	0.298602	0.0332348	1
LTB	RNA	0.385	0.326	0.317327	0.0333882	1
PIK3IP1	RNA	0.317	0.268	0.291467	0.0515005	1
IKZF1	RNA	0.151	0.189	-0.402678	0.055133	1
TIAF1	RNA	0.163	0.12	0.276593	0.0567109	1
ATF6B	RNA	0.157	0.118	0.302056	0.0601914	1
IGHM.membrane	RNA	0.999	0.998	0.0500917	0.073854	1
PDIA6	RNA	0.117	0.083	0.217039	0.076636	1
GAPDH	RNA	0.542	0.48	0.168928	0.0817758	1
VPS28	RNA	0.221	0.176	0.233924	0.0823517	1
ITGAE	RNA	0.213	0.171	0.318646	0.0914322	1
GNAI2	RNA	0.398	0.342	0.200746	0.0942448	1
S100A10	RNA	0.129	0.095	0.163601	0.095605	1
BACH2	RNA	0.114	0.083	0.181174	0.105271	1
LAMP1	RNA	0.273	0.224	0.158627	0.114309	1
PIK3AP1	RNA	0.315	0.346	-0.222452	0.126375	1
CD69	RNA	0.663	0.7	-0.0784729	0.146288	1
CD40	RNA	0.273	0.3	-0.305419	0.15451	1
CD79A	RNA	0.99	0.991	0.0393558	0.163561	1
POU2AF1	RNA	0.496	0.527	-0.159821	0.175125	1
BAX	RNA	0.198	0.226	-0.348998	0.176968	1
PAX5	RNA	0.531	0.485	0.120512	0.187168	1
BLNK	RNA	0.352	0.305	0.0204265	0.195212	1
CXCR5	RNA	0.441	0.4	0.130382	0.230094	1
BIN2	RNA	0.262	0.226	0.108295	0.232793	1
MYD88	RNA	0.16	0.134	0.172693	0.246065	1
CD72	RNA	0.334	0.296	0.139447	0.249568	1
CASP5	RNA	0.297	0.316	-0.171099	0.278075	1
BTLA	RNA	0.145	0.164	-0.235462	0.319726	1
ANXA5	RNA	0.125	0.106	0.294926	0.325812	1
RNASE6	RNA	0.15	0.169	-0.197408	0.352996	1
CD48	RNA	0.701	0.7	-0.13038	0.358131	1
FAM129C	RNA	0.27	0.279	-0.30998	0.360129	1
MYC	RNA	0.252	0.226	-0.0480351	0.385395	1
LAT2	RNA	0.415	0.425	-0.0589371	0.414199	1
STAT6	RNA	0.267	0.24	0.0428428	0.420848	1
CD44	RNA	0.191	0.169	-0.0193399	0.440897	1
ITGA4	RNA	0.12	0.104	0.116443	0.451591	1
JUN	RNA	0.29	0.263	-0.011185	0.49955	1
BLK	RNA	0.149	0.134	0.126874	0.50506	1
CD63	RNA	0.129	0.139	-0.236221	0.52138	1
SELL	RNA	0.482	0.48	0.106825	0.526232	1
MS4A1	RNA	0.852	0.827	-0.144884	0.536216	1
VPREB3	RNA	0.629	0.6	0.0469384	0.548809	1
FYN	RNA	0.108	0.097	0.00892826	0.552099	1
CR2	RNA	0.154	0.141	0.0987493	0.581651	1
IGBP1	RNA	0.206	0.189	0.0444941	0.591939	1
APOBEC3C	RNA	0.249	0.259	-0.0754519	0.599172	1
TRIB2	RNA	0.238	0.219	-0.0296426	0.620854	1
IFNGR1	RNA	0.109	0.099	0.168951	0.623505	1
TNFRSF13C	RNA	0.114	0.104	0.0169495	0.640932	1
FAM65B	RNA	0.338	0.319	0.00241145	0.647489	1
HLA.DRA	RNA	0.999	0.995	0.0154443	0.649642	1
MZB1	RNA	0.385	0.393	-0.0585183	0.65544	1
CD24	RNA	0.369	0.342	0.00875559	0.657266	1
LIPA	RNA	0.169	0.159	0.0690594	0.703406	1
CD200	RNA	0.145	0.152	-0.164062	0.72036	1
RPN2	RNA	0.191	0.18	0.0717287	0.725398	1
PTPRC	RNA	0.486	0.467	0.0638824	0.731916	1
IL4R	RNA	0.561	0.566	0.112491	0.739175	1
FTH1	RNA	0.106	0.111	0.162922	0.802399	1
YBX3	RNA	0.583	0.55	-0.0328826	0.804207	1
CD52	RNA	0.996	0.995	-0.0200469	0.805756	1
RUNX3	RNA	0.212	0.203	0.0354254	0.854412	1
CCR7	RNA	0.161	0.155	-0.0349149	0.871717	1
HLA.DPA1	RNA	0.963	0.961	-0.0248701	0.877211	1
IFITM3	RNA	0.153	0.155	-0.102637	0.880523	1
LY86	RNA	0.394	0.393	-0.0456642	0.890601	1
ITGB2	RNA	0.427	0.409	-0.0743924	0.916727	1
LYN	RNA	0.504	0.478	-0.105774	0.940498	1
FOXO1	RNA	0.105	0.106	0.0457962	0.950559	1
IGLC3	RNA	0.69	0.663	-0.0880664	0.95995	1
APOBEC3G	RNA	0.214	0.208	-0.071158	0.960344	1
IRF4	RNA	0.111	0.111	0.0259833	0.982298	1
IGKC	RNA	0.728	0.714	-0.0218663	0.997187	1
CD274.pAbO	Abseq	0.998	0.977	0.657471	1.54116e-19	2.14221e-17
CD45RA.pAbO	Abseq	1	1	-0.290403	4.23474e-16	5.88629e-14
CD21.pAbO	Abseq	1	0.998	-0.397685	3.05312e-14	4.24384e-12
Tim3.pAbO	Abseq	0.998	1	0.149539	1.83913e-12	2.55638e-10
IgD.pAbO	Abseq	1	1	-0.345018	1.61147e-11	2.23995e-09
CD25.pAbO	Abseq	0.946	0.984	-0.183659	4.23237e-11	5.88299e-09
HLA.DR.pAbO	Abseq	1	1	-0.330405	1.55111e-10	2.15604e-08
CD272.pAbO	Abseq	1	1	-0.204739	1.44604e-07	2.00999e-05
CD122.pAbO	Abseq	0.969	0.963	0.0402445	5.09411e-07	7.08081e-05
CD73.pAbO	Abseq	0.933	0.988	-0.151542	2.36143e-06	0.000328239
CD161.pAbO	Abseq	0.928	0.935	0.0310757	1.06473e-05	0.00147997
CD197.pAbO	Abseq	0.972	0.984	0.0398637	4.75499e-05	0.00660944
CD134.pAbO	Abseq	0.998	0.993	0.0389486	0.000129193	0.0179579
CD154.pAbO	Abseq	0.956	0.905	0.0266595	0.000189845	0.0263885
CXCR5.pAbO	Abseq	0.988	0.982	-0.113488	0.000562158	0.0781399
CD69.pAbO	Abseq	0.951	0.975	-0.0305613	0.00109525	0.152239
CD192.pAbO	Abseq	0.998	0.995	0.0360531	0.00116974	0.162594
CD184.pAbO	Abseq	1	1	-0.139383	0.00297564	0.413613
CD62L.pAbO	Abseq	0.994	1	0.745599	0.00345368	0.480062
CD278.pAbO	Abseq	0.76	0.746	0.0126688	0.0580028	1
CD86.pAbO	Abseq	0.954	0.982	-0.0146391	0.0607607	1
CD28.pAbO	Abseq	0.958	0.979	0.0132383	0.0765325	1
CD20.pAbO	Abseq	1	1	-0.0838844	0.138211	1
CD103.pAbO	Abseq	0.595	0.637	-0.00381935	0.164795	1
IgG.pAbO	Abseq	1	1	0.00914562	0.225231	1
CD183.pAbO	Abseq	0.996	1	0.0549546	0.228348	1
CD195.pAbO	Abseq	0.77	0.801	0.00610997	0.480702	1
CD127.pAbO	Abseq	0.881	0.924	-0.00281513	0.504431	1
CD196.pAbO	Abseq	1	1	0.0373049	0.614222	1
CD38.pAbO	Abseq	1	1	-0.0985605	0.626816	1
CD24.pAbO	Abseq	1	1	-0.0804461	0.800424	1
LAG.pAbO	Abseq	0.992	0.998	-0.00649519	0.826667	1
CD39.pAbO	Abseq	0.992	0.988	0.236511	0.919378	1
CD27.pAbO	Abseq	0.954	0.988	0.0334034	0.961899	1

## Sheet: BC_B_RemV_vs_RemB
marker	type	pct.1	pct.2	avg_log2FC	p_val	p_val_adj
IFITM2	RNA	0.39	0.553	-0.635709	1.44291e-07	1.97678e-05
HLA.A	RNA	0.988	0.981	-0.287889	1.44827e-07	1.98413e-05
CD74	RNA	1	1	0.092306	0.000197238	0.0270216
TNFRSF13C	RNA	0.104	0.184	-0.833831	0.000916533	0.125565
IL4R	RNA	0.566	0.463	0.458439	0.0011044	0.151302
JUNB	RNA	0.848	0.799	0.286556	0.00139275	0.190806
LGALS9	RNA	0.469	0.569	-0.383625	0.0018861	0.258395
EGR1	RNA	0.208	0.13	0.612344	0.00329695	0.451682
LAP3	RNA	0.076	0.136	-0.932671	0.00488488	0.669229
CD24	RNA	0.342	0.268	0.54874	0.00800211	1
ITGB2	RNA	0.409	0.32	0.376329	0.0121662	1
PDIA6	RNA	0.083	0.138	-0.480765	0.0137566	1
YBX3	RNA	0.55	0.504	0.366025	0.0150747	1
VPREB3	RNA	0.6	0.642	-0.345354	0.017226	1
CXCR4	RNA	0.958	0.976	-0.137673	0.0198552	1
ITGA4	RNA	0.104	0.152	-0.730373	0.032215	1
FOSB	RNA	0.861	0.837	0.00910304	0.0485492	1
BTG1	RNA	0.933	0.935	-0.111975	0.079139	1
HLA.DQB1	RNA	0.762	0.791	-0.149625	0.092608	1
GNAI2	RNA	0.342	0.285	0.233637	0.0976579	1
DUSP2	RNA	0.222	0.179	0.549889	0.100167	1
CD22	RNA	0.748	0.81	-0.145437	0.118795	1
IGHM.secreted	RNA	0.958	0.951	-0.127281	0.141017	1
CCR7	RNA	0.155	0.195	-0.42762	0.143499	1
IGKC	RNA	0.714	0.737	-0.0974786	0.145759	1
PAX5	RNA	0.485	0.515	-0.196822	0.146434	1
RNASE6	RNA	0.169	0.13	0.192136	0.147046	1
CD48	RNA	0.7	0.729	-0.147049	0.156652	1
DUSP1	RNA	0.952	0.927	0.112433	0.161034	1
CD200	RNA	0.152	0.117	0.293353	0.161797	1
IGBP1	RNA	0.189	0.154	0.374966	0.167264	1
MYD88	RNA	0.134	0.168	-0.320465	0.174845	1
TRBC2	RNA	0.192	0.238	-0.0422193	0.178948	1
MZB1	RNA	0.393	0.35	0.184387	0.185791	1
BIRC3	RNA	0.3	0.255	0.254271	0.189436	1
FAM129C	RNA	0.279	0.32	-0.20322	0.195978	1
SELL	RNA	0.48	0.504	-0.180029	0.207514	1
CD52	RNA	0.995	0.989	0.0515809	0.209492	1
IGLC3	RNA	0.663	0.615	0.116302	0.215681	1
CD63	RNA	0.139	0.111	0.360589	0.21675	1
RUNX3	RNA	0.203	0.238	-0.252113	0.219979	1
CD79A	RNA	0.991	0.984	-0.0520555	0.225983	1
TCL1A	RNA	0.843	0.84	-0.105427	0.226528	1
POU2AF1	RNA	0.527	0.496	0.200079	0.231905	1
BIN2	RNA	0.226	0.192	0.261121	0.249605	1
JCHAIN	RNA	0.222	0.192	0.413984	0.2705	1
IRF4	RNA	0.111	0.136	-0.255395	0.278449	1
BLK	RNA	0.134	0.108	0.143011	0.279285	1
CD9	RNA	0.104	0.081	0.0487833	0.291271	1
RGS1	RNA	0.182	0.211	-0.259536	0.31305	1
MS4A1	RNA	0.827	0.837	0.108576	0.3185	1
BTLA	RNA	0.164	0.138	0.127986	0.323437	1
FCER2	RNA	0.43	0.385	0.0739272	0.325403	1
APOBEC3C	RNA	0.259	0.228	0.0813834	0.326043	1
IL6	RNA	0.092	0.114	-0.295437	0.336595	1
CR2	RNA	0.141	0.163	-0.365468	0.342946	1
CD40	RNA	0.3	0.268	0.12044	0.368652	1
HLA.DMA	RNA	0.746	0.753	-0.107852	0.371011	1
ANXA5	RNA	0.106	0.125	-0.409942	0.372951	1
ITGAE	RNA	0.171	0.192	-0.267385	0.376091	1
IKZF1	RNA	0.189	0.165	0.147824	0.380086	1
BLNK	RNA	0.305	0.276	0.174	0.393577	1
HLA.DPA1	RNA	0.961	0.962	-0.033432	0.417584	1
TRIB2	RNA	0.219	0.201	0.160601	0.438016	1
ARL4C	RNA	0.085	0.103	-0.0106049	0.441205	1
LYN	RNA	0.478	0.455	0.0826324	0.443567	1
CD44	RNA	0.169	0.19	-0.0891763	0.468948	1
VPS28	RNA	0.176	0.198	-0.0959416	0.471006	1
CD72	RNA	0.296	0.314	-0.190965	0.500371	1
LY86	RNA	0.393	0.415	-0.0589391	0.50087	1
JUN	RNA	0.263	0.287	-0.0228982	0.501251	1
CD1C	RNA	0.095	0.108	-0.197038	0.505304	1
ATF6B	RNA	0.118	0.136	0.0324249	0.507347	1
APOBEC3G	RNA	0.208	0.195	0.227145	0.532316	1
LAT2	RNA	0.425	0.396	0.0779916	0.541004	1
LAMP1	RNA	0.224	0.249	-0.0388196	0.542918	1
LTB	RNA	0.326	0.306	0.0276073	0.545665	1
IGHD.membrane	RNA	0.926	0.93	-0.0571479	0.558646	1
CASP5	RNA	0.316	0.306	0.117003	0.577825	1
PTPRC	RNA	0.467	0.501	-0.0793754	0.585299	1
IFITM3	RNA	0.155	0.141	0.149079	0.587772	1
BAX	RNA	0.226	0.241	-0.0693063	0.59344	1
IRF8	RNA	0.533	0.569	0.0391718	0.647219	1
PIK3AP1	RNA	0.346	0.331	0.00858182	0.698437	1
IGHM.membrane	RNA	0.998	0.997	-0.00117671	0.732185	1
DOCK8	RNA	0.15	0.144	0.0790778	0.752245	1
CD69	RNA	0.7	0.71	-0.0257035	0.757027	1
LIPA	RNA	0.159	0.149	0.0670434	0.7572	1
FTH1	RNA	0.111	0.117	-0.276734	0.762135	1
FOXO1	RNA	0.106	0.1	-0.0290033	0.778585	1
PIK3IP1	RNA	0.268	0.276	-0.0293715	0.787077	1
CD37	RNA	0.988	0.986	0.0174514	0.797495	1
FYN	RNA	0.097	0.103	0.111835	0.816066	1
IL23R	RNA	0.323	0.331	0.00686135	0.818335	1
TIAF1	RNA	0.12	0.127	0.0637222	0.820889	1
GAPDH	RNA	0.48	0.491	-0.0347352	0.834196	1
MYC	RNA	0.226	0.222	0.162953	0.868968	1
STAT6	RNA	0.24	0.236	-0.0715761	0.88701	1
CXCR5	RNA	0.4	0.39	-0.0187886	0.910603	1
RPN2	RNA	0.18	0.179	-0.0575794	0.973748	1
FAM65B	RNA	0.319	0.32	0.122823	0.995723	1
CD79B	RNA	0.963	0.965	-0.00135384	0.997926	1
HLA.DRA	RNA	0.995	0.992	-0.00426633	0.998536	1
CD62L.pAbO	Abseq	1	1	-0.358544	3.42249e-10	4.68881e-08
CXCR5.pAbO	Abseq	0.982	0.992	0.214978	1.94575e-06	0.000266567
CD27.pAbO	Abseq	0.988	1	-0.0811564	0.00106889	0.146438
IgG.pAbO	Abseq	1	1	-0.0515867	0.00142083	0.194653
CD134.pAbO	Abseq	0.993	1	0.0554632	0.00201553	0.276127
CD122.pAbO	Abseq	0.963	0.943	0.0237759	0.00583049	0.798777
CD28.pAbO	Abseq	0.979	0.986	-0.0251728	0.00655478	0.898005
CD24.pAbO	Abseq	1	1	0.168231	0.0103367	1
LAG.pAbO	Abseq	0.998	0.992	0.0317487	0.0111032	1
CD192.pAbO	Abseq	0.995	0.995	0.0196104	0.0688092	1
CD73.pAbO	Abseq	0.988	0.984	-0.00459237	0.0832914	1
CD183.pAbO	Abseq	1	0.997	0.0288787	0.104062	1
CD184.pAbO	Abseq	1	1	0.0766539	0.112943	1
CD154.pAbO	Abseq	0.905	0.916	0.0192416	0.140768	1
CD196.pAbO	Abseq	1	1	0.0916142	0.15858	1
CD86.pAbO	Abseq	0.982	0.978	-0.0485092	0.179406	1
CD21.pAbO	Abseq	0.998	1	-0.0997988	0.18563	1
CD25.pAbO	Abseq	0.984	0.981	-0.0589689	0.185984	1
CD103.pAbO	Abseq	0.637	0.696	-0.00271644	0.188187	1
IgD.pAbO	Abseq	1	1	0.0709262	0.223299	1
CD20.pAbO	Abseq	1	1	0.0762093	0.245178	1
CD195.pAbO	Abseq	0.801	0.827	-0.00443195	0.312598	1
CD45RA.pAbO	Abseq	1	1	0.0262167	0.371849	1
CD38.pAbO	Abseq	1	1	0.00934042	0.431703	1
CD127.pAbO	Abseq	0.924	0.892	0.00488432	0.512256	1
CD39.pAbO	Abseq	0.988	1	-0.178755	0.521514	1
CD161.pAbO	Abseq	0.935	0.935	-0.00448894	0.558051	1
HLA.DR.pAbO	Abseq	1	1	-0.0352255	0.586186	1
CD197.pAbO	Abseq	0.984	0.957	0.00632246	0.678133	1
CD274.pAbO	Abseq	0.977	0.989	-0.004045	0.714309	1
Tim3.pAbO	Abseq	1	0.997	0.0142024	0.853209	1
CD272.pAbO	Abseq	1	1	0.0274497	0.870514	1
CD69.pAbO	Abseq	0.975	0.978	0.000156876	0.888605	1
CD278.pAbO	Abseq	0.746	0.756	-0.00187679	0.991884	1

## Sheet: BC_C_FlareB_vs_RemB
marker	type	pct.1	pct.2	avg_log2FC	p_val	p_val_adj
CD79B	RNA	0.801	0.893	-0.869227	2.47906e-24	3.64422e-22
IGHG4.secreted	RNA	0.002	0.104	-3.11689	1.90999e-21	2.80769e-19
CD24	RNA	0.541	0.309	0.7254	3.99078e-11	5.86645e-09
CD48	RNA	0.688	0.818	-0.662842	5.55806e-11	8.17035e-09
CD74	RNA	1	1	0.151148	6.25707e-10	9.1979e-08
CD37	RNA	0.985	0.948	0.278415	9.59014e-08	1.40975e-05
TNF	RNA	0.034	0.107	-1.56068	4.66582e-07	6.85875e-05
FOSB	RNA	0.785	0.805	-0.510172	1.27853e-06	0.000187945
HLA.DPA1	RNA	0.972	0.928	0.253185	5.23537e-05	0.00769599
LYN	RNA	0.517	0.388	0.47555	6.96092e-05	0.0102325
EGR1	RNA	0.247	0.345	-0.719873	0.000210256	0.0309076
CD44	RNA	0.421	0.303	0.470905	0.000260597	0.0383078
IGHM.membrane	RNA	0.838	0.795	0.287003	0.000324662	0.0477252
JUNB	RNA	0.746	0.739	-0.479332	0.00129001	0.189632
JCHAIN	RNA	0.48	0.371	0.35987	0.00182537	0.26833
RGS1	RNA	0.401	0.293	0.409314	0.00233491	0.343232
IGHM.secreted	RNA	0.788	0.775	-0.309147	0.00265838	0.390781
DUSP1	RNA	0.913	0.84	0.203919	0.00317574	0.466834
S100A10	RNA	0.364	0.27	0.113091	0.00563944	0.828997
IGHD.membrane	RNA	0.453	0.375	0.33722	0.00661255	0.972045
BIN2	RNA	0.241	0.166	0.392206	0.0105523	1
ITGAM	RNA	0.152	0.094	0.571801	0.0110525	1
JUN	RNA	0.376	0.293	0.309985	0.0186161	1
TRBC2	RNA	0.322	0.238	0.0956261	0.0206919	1
GAPDH	RNA	0.769	0.694	0.118103	0.0213608	1
STAT6	RNA	0.3	0.228	0.244444	0.0233998	1
IFITM2	RNA	0.488	0.511	-0.478822	0.0307215	1
IL6	RNA	0.155	0.104	0.380037	0.0312249	1
IL4R	RNA	0.111	0.068	0.582961	0.0314318	1
HLA.DRA	RNA	0.996	0.99	-0.088012	0.0374026	1
CBLB	RNA	0.079	0.117	-0.319969	0.0442421	1
HLA.A	RNA	0.998	0.987	0.077206	0.0452504	1
POU2AF1	RNA	0.628	0.655	-0.298804	0.047753	1
IL23R	RNA	0.219	0.264	-0.790432	0.0497889	1
FYN	RNA	0.165	0.114	0.181315	0.0545813	1
CR2	RNA	0.118	0.078	0.568717	0.0549109	1
VPREB3	RNA	0.433	0.472	-0.249548	0.0621609	1
YBX3	RNA	0.115	0.075	0.0691472	0.0637471	1
IFITM3	RNA	0.134	0.169	-0.638688	0.0811688	1
IRF8	RNA	0.602	0.518	0.142193	0.0905535	1
LAMP1	RNA	0.297	0.244	0.214152	0.0909551	1
BLK	RNA	0.2	0.153	-0.146967	0.106489	1
FCER2	RNA	0.2	0.16	0.236685	0.109038	1
IGHG2.secreted	RNA	0.594	0.58	-0.328914	0.110172	1
IGHG1.secreted	RNA	0.437	0.45	-0.537521	0.116016	1
NCR3	RNA	0.103	0.072	0.254895	0.127881	1
IGLC3	RNA	0.459	0.407	0.157984	0.134987	1
ATF6B	RNA	0.185	0.143	0.0119396	0.135584	1
RPN2	RNA	0.187	0.225	-0.299536	0.145632	1
CD1C	RNA	0.18	0.212	-0.471848	0.14875	1
APOBEC3C	RNA	0.185	0.218	-0.385116	0.158547	1
LGALS1	RNA	0.316	0.342	-0.436799	0.160664	1
APOBEC3G	RNA	0.239	0.192	-0.10603	0.166583	1
BLNK	RNA	0.34	0.365	-0.321795	0.17044	1
FAM129C	RNA	0.111	0.137	-0.59338	0.173758	1
SELL	RNA	0.531	0.479	0.12142	0.182594	1
DOCK8	RNA	0.164	0.134	0.32791	0.183562	1
FAM65B	RNA	0.415	0.358	0.124865	0.196185	1
RUNX3	RNA	0.372	0.336	0.106461	0.197391	1
PDIA6	RNA	0.139	0.107	-0.0383245	0.205713	1
CD52	RNA	0.995	0.99	-0.137294	0.210102	1
LTB	RNA	0.397	0.352	0.0674383	0.215932	1
VPS28	RNA	0.277	0.231	-0.00838742	0.218553	1
IGHA1.secreted	RNA	0.623	0.616	-0.20343	0.229824	1
BCL2	RNA	0.148	0.121	0.239113	0.236617	1
STAT3	RNA	0.103	0.078	-0.2458	0.241117	1
MZB1	RNA	0.232	0.195	0.123666	0.243757	1
LIPA	RNA	0.134	0.107	0.172956	0.262036	1
GNAI2	RNA	0.39	0.349	0.10106	0.269229	1
C10orf54	RNA	0.106	0.127	-0.307837	0.278293	1
CXCR4	RNA	0.881	0.831	-0.109562	0.28706	1
TNFRSF13C	RNA	0.108	0.127	-0.523009	0.296855	1
ITGAE	RNA	0.194	0.215	-0.416238	0.300765	1
CD27	RNA	0.339	0.342	-0.370672	0.316742	1
PTPRC	RNA	0.434	0.384	0.0630985	0.316797	1
ITGA4	RNA	0.108	0.124	-0.742307	0.338316	1
RNASE6	RNA	0.091	0.107	-0.470363	0.352152	1
CD69	RNA	0.572	0.59	-0.0479578	0.360603	1
IRF4	RNA	0.103	0.085	0.0804778	0.361142	1
CASP5	RNA	0.277	0.293	-0.297889	0.383331	1
AIM2	RNA	0.117	0.098	0.0329011	0.3981	1
CD40	RNA	0.301	0.27	-0.0528795	0.40072	1
MYD88	RNA	0.165	0.143	0.043318	0.405689	1
CD79A	RNA	0.985	0.954	-0.0595524	0.411492	1
BTG1	RNA	0.865	0.785	-0.00528648	0.432886	1
DUSP2	RNA	0.294	0.274	0.185015	0.436272	1
BAX	RNA	0.232	0.208	0.013821	0.441992	1
CXCR5	RNA	0.458	0.459	-0.187416	0.462272	1
BIRC3	RNA	0.254	0.225	-0.027323	0.486187	1
HLA.DMA	RNA	0.723	0.723	-0.0639831	0.536774	1
IGBP1	RNA	0.198	0.205	-0.261053	0.552566	1
FTH1	RNA	0.091	0.101	-0.356861	0.574638	1
CD72	RNA	0.093	0.104	-0.110675	0.591255	1
PAX5	RNA	0.429	0.404	-0.0229348	0.593672	1
LY86	RNA	0.423	0.43	-0.125986	0.655612	1
ANXA5	RNA	0.21	0.186	-0.331223	0.6609	1
PIK3AP1	RNA	0.261	0.274	-0.118214	0.66732	1
TIAF1	RNA	0.163	0.147	-0.282933	0.667738	1
MS4A1	RNA	0.836	0.834	-0.124297	0.694344	1
ITGB2	RNA	0.206	0.195	0.0737202	0.720452	1
IGKC	RNA	0.715	0.752	-0.0416709	0.736405	1
IKZF1	RNA	0.155	0.156	-0.265985	0.768895	1
MYC	RNA	0.276	0.261	-0.00379487	0.769789	1
IGHG1.membrane	RNA	0.185	0.189	-0.0356533	0.802301	1
CD63	RNA	0.214	0.218	-0.126716	0.805813	1
FOXP1	RNA	0.112	0.104	-0.1913	0.814332	1
LAT2	RNA	0.248	0.241	-0.17529	0.822034	1
BCL2A1	RNA	0.139	0.134	0.0452436	0.836296	1
LGALS9	RNA	0.322	0.3	-0.14272	0.842277	1
PIK3IP1	RNA	0.236	0.228	-0.0853883	0.84555	1
CCR7	RNA	0.249	0.238	-0.118183	0.919598	1
HLA.DQB1	RNA	0.711	0.743	0.0606827	0.955957	1
CD22	RNA	0.624	0.59	-0.0392768	0.974744	1
CD274.pAbO	Abseq	0.998	0.99	0.517425	1.17353e-40	1.72509e-38
HLA.DR.pAbO	Abseq	1	1	-0.666884	7.76116e-22	1.14089e-19
Tim3.pAbO	Abseq	0.997	0.997	0.18156	7.08845e-17	1.042e-14
CD24.pAbO	Abseq	1	1	0.457297	3.65705e-16	5.37586e-14
CD21.pAbO	Abseq	0.999	1	-0.44856	4.12948e-15	6.07033e-13
CD73.pAbO	Abseq	0.9	0.99	-0.805231	3.05137e-13	4.48551e-11
CD134.pAbO	Abseq	0.995	0.987	0.109709	4.56528e-13	6.71096e-11
CXCR5.pAbO	Abseq	1	1	-0.264608	3.27182e-10	4.80958e-08
IgG.pAbO	Abseq	0.999	1	-0.0506308	1.09589e-09	1.61095e-07
CD154.pAbO	Abseq	0.949	0.899	0.0536967	2.59297e-09	3.81166e-07
CD28.pAbO	Abseq	0.944	0.987	-0.0592761	2.03762e-08	2.99531e-06
CD196.pAbO	Abseq	1	1	-0.107344	3.46436e-08	5.0926e-06
CD192.pAbO	Abseq	0.998	1	0.148659	5.88587e-06	0.000865223
CD197.pAbO	Abseq	0.979	0.997	0.054612	2.24926e-05	0.00330642
CD122.pAbO	Abseq	0.944	0.941	0.0418624	5.16487e-05	0.00759236
CD161.pAbO	Abseq	0.922	0.935	0.0311139	0.000312442	0.045929
CD195.pAbO	Abseq	0.813	0.827	0.0226387	0.000738589	0.108573
CD278.pAbO	Abseq	0.777	0.762	0.0170686	0.00119474	0.175627
CD38.pAbO	Abseq	0.998	0.997	-0.243923	0.00198294	0.291492
CD86.pAbO	Abseq	0.882	0.925	-0.0915779	0.00606878	0.892111
CD184.pAbO	Abseq	0.993	1	-0.0653955	0.0251785	1
CD62L.pAbO	Abseq	0.999	0.997	0.746217	0.0265172	1
CD27.pAbO	Abseq	1	1	-0.0613015	0.0291552	1
IgD.pAbO	Abseq	0.983	0.977	-0.510255	0.0298398	1
CD45RA.pAbO	Abseq	1	1	-0.0844932	0.0496531	1
CD20.pAbO	Abseq	1	1	-0.172353	0.0868951	1
CD103.pAbO	Abseq	0.539	0.651	-0.00236013	0.0913795	1
CD69.pAbO	Abseq	0.945	0.974	-0.0122322	0.106392	1
CD272.pAbO	Abseq	1	1	-0.152301	0.111435	1
CD183.pAbO	Abseq	0.999	1	-0.0849435	0.150501	1
CD25.pAbO	Abseq	0.999	0.997	0.0864412	0.408471	1
CD127.pAbO	Abseq	0.859	0.919	-0.000449351	0.507762	1
CD39.pAbO	Abseq	1	1	0.210155	0.557734	1
LAG.pAbO	Abseq	0.989	0.993	0.0034315	0.643599	1

## Sheet: BC_C_FlareV_vs_FlareB
marker	type	pct.1	pct.2	avg_log2FC	p_val	p_val_adj
TRBC2	RNA	0.154	0.322	-1.15066	1.34525e-12	2.01788e-10
IGHG2.secreted	RNA	0.466	0.594	-0.471379	3.8277e-07	5.74156e-05
CD69	RNA	0.643	0.572	0.585026	2.39968e-05	0.00359952
HLA.DQB1	RNA	0.795	0.711	0.239156	4.33626e-05	0.00650439
CXCR4	RNA	0.9	0.881	0.276183	9.62091e-05	0.0144314
IGHM.secreted	RNA	0.861	0.788	0.221893	0.000397416	0.0596123
DUSP1	RNA	0.863	0.913	-0.177069	0.000727408	0.109111
ITGB2	RNA	0.282	0.206	0.40639	0.00103519	0.155279
BAX	RNA	0.305	0.232	0.451374	0.00209084	0.313626
CD24	RNA	0.464	0.541	-0.323158	0.00211302	0.316953
FOSB	RNA	0.791	0.785	0.32497	0.00236771	0.355156
CD52	RNA	0.981	0.995	-0.134945	0.00261085	0.391628
TNFRSF13C	RNA	0.162	0.108	0.437684	0.0038068	0.571021
CD48	RNA	0.773	0.688	0.13837	0.00614117	0.921175
CXCR5	RNA	0.517	0.458	0.324453	0.00722412	1
HLA.A	RNA	1	0.998	-0.090788	0.0128934	1
JUN	RNA	0.306	0.376	-0.282024	0.0129233	1
APOBEC3C	RNA	0.239	0.185	0.303677	0.0161238	1
IGKC	RNA	0.679	0.715	-0.167819	0.0170494	1
IL23R	RNA	0.276	0.219	0.324988	0.0176384	1
DUSP2	RNA	0.357	0.294	0.268006	0.0181691	1
HLA.DRA	RNA	0.998	0.996	0.0597796	0.0193611	1
CD22	RNA	0.695	0.624	0.21674	0.0232784	1
IFNGR1	RNA	0.124	0.088	0.487018	0.0258441	1
MYC	RNA	0.323	0.276	0.383571	0.0269184	1
CD44	RNA	0.363	0.421	-0.216055	0.030336	1
PIK3AP1	RNA	0.314	0.261	0.241459	0.0323823	1
CD40	RNA	0.254	0.301	-0.303554	0.033379	1
TCF4	RNA	0.107	0.075	0.46157	0.0338455	1
IGHA1.secreted	RNA	0.575	0.623	-0.30868	0.0346952	1
POU2AF1	RNA	0.664	0.628	0.173753	0.0355174	1
FAM129C	RNA	0.148	0.111	0.328931	0.0444544	1
BIRC3	RNA	0.303	0.254	0.221891	0.0462729	1
MYD88	RNA	0.128	0.165	-0.230412	0.0656779	1
CASP5	RNA	0.235	0.277	-0.276152	0.0657024	1
CR2	RNA	0.086	0.118	-0.384308	0.0662124	1
IGHG1.secreted	RNA	0.389	0.437	-0.197033	0.06725	1
IGHD.membrane	RNA	0.494	0.453	0.218341	0.0738809	1
GNAI2	RNA	0.429	0.39	0.266576	0.0766585	1
IGBP1	RNA	0.239	0.198	0.161447	0.0817453	1
CCR7	RNA	0.218	0.249	-0.409089	0.101063	1
YBX3	RNA	0.088	0.115	-0.386366	0.103643	1
RPN2	RNA	0.227	0.187	0.263388	0.106167	1
LIPA	RNA	0.164	0.134	0.218242	0.113585	1
VPREB3	RNA	0.477	0.433	0.107373	0.120851	1
IGHG1.membrane	RNA	0.22	0.185	0.0278118	0.128652	1
HLA.DMA	RNA	0.711	0.723	-0.106795	0.132254	1
BTG1	RNA	0.859	0.865	0.15601	0.135546	1
CNOT2	RNA	0.1	0.077	0.226369	0.145319	1
MS4A1	RNA	0.848	0.836	-0.0731099	0.152848	1
JUNB	RNA	0.75	0.746	0.202959	0.154013	1
BCL2	RNA	0.175	0.148	0.165528	0.162664	1
GAPDH	RNA	0.767	0.769	-0.0634931	0.165814	1
ITGAM	RNA	0.126	0.152	-0.23191	0.172711	1
IRF8	RNA	0.579	0.602	-0.174384	0.202946	1
CD74	RNA	1	1	0.0222799	0.205676	1
ATF6B	RNA	0.16	0.185	-0.130963	0.231824	1
PIK3IP1	RNA	0.263	0.236	0.0946865	0.257596	1
ITGAE	RNA	0.216	0.194	0.284415	0.263591	1
S100A10	RNA	0.342	0.364	-0.0407976	0.26608	1
IFITM2	RNA	0.476	0.488	-0.12358	0.270143	1
CD79B	RNA	0.776	0.801	-0.0494937	0.277847	1
VPS28	RNA	0.256	0.277	-0.0718123	0.283976	1
TRIB2	RNA	0.103	0.087	0.174566	0.284511	1
BLNK	RNA	0.323	0.34	-0.213115	0.288332	1
MZB1	RNA	0.258	0.232	0.105168	0.290393	1
HLA.DPA1	RNA	0.979	0.972	-0.057018	0.294456	1
LGALS9	RNA	0.353	0.322	0.121518	0.299445	1
SELL	RNA	0.545	0.531	-0.221974	0.300136	1
JCHAIN	RNA	0.453	0.48	-0.0247178	0.314278	1
LAT2	RNA	0.267	0.248	0.221756	0.31831	1
ARL4C	RNA	0.115	0.095	-0.163723	0.320054	1
XBP1	RNA	0.1	0.086	0.257917	0.349944	1
TIAF1	RNA	0.147	0.163	-0.226715	0.353597	1
STAT6	RNA	0.284	0.3	-0.179518	0.360954	1
BIN2	RNA	0.22	0.241	-0.177792	0.375371	1
CD27	RNA	0.318	0.339	-0.151691	0.375469	1
IGHM.membrane	RNA	0.883	0.838	0.0235556	0.381271	1
ITGA4	RNA	0.092	0.108	-0.0738722	0.383339	1
CD1C	RNA	0.195	0.18	0.0617673	0.439626	1
LYN	RNA	0.515	0.517	-0.114641	0.459546	1
PTPRC	RNA	0.417	0.434	-0.0925326	0.471909	1
FCER2	RNA	0.212	0.2	0.187788	0.477203	1
AIM2	RNA	0.13	0.117	0.0434183	0.486541	1
APOBEC3G	RNA	0.227	0.239	-0.109057	0.51679	1
FOXP1	RNA	0.122	0.112	0.181432	0.540446	1
LGALS1	RNA	0.321	0.316	0.176537	0.545156	1
LY86	RNA	0.442	0.423	0.0575492	0.551115	1
DOCK8	RNA	0.154	0.164	-0.173314	0.580853	1
FTH1	RNA	0.1	0.091	0.0345252	0.613463	1
IFITM3	RNA	0.145	0.134	0.0313643	0.615268	1
C10orf54	RNA	0.115	0.106	-0.00327726	0.621898	1
LAMP1	RNA	0.293	0.297	-0.0601866	0.622142	1
CD63	RNA	0.229	0.214	-0.0254185	0.643638	1
LTB	RNA	0.385	0.397	-0.108035	0.662353	1
RGS1	RNA	0.404	0.401	0.147634	0.662669	1
CD37	RNA	0.989	0.985	-0.0209861	0.711404	1
CD79A	RNA	0.983	0.985	-0.00963836	0.713987	1
IGLC3	RNA	0.481	0.459	-0.0041816	0.714477	1
CD72	RNA	0.1	0.093	-0.150988	0.761922	1
STAT5A	RNA	0.1	0.095	0.138319	0.769501	1
PDIA6	RNA	0.145	0.139	0.0667907	0.771576	1
ANXA5	RNA	0.212	0.21	0.125507	0.772107	1
EGR1	RNA	0.25	0.247	0.23655	0.779691	1
RUNX3	RNA	0.374	0.372	-0.105125	0.786577	1
STAT3	RNA	0.107	0.103	0.168037	0.790996	1
BLK	RNA	0.194	0.2	0.0637006	0.825819	1
NCR3	RNA	0.1	0.103	0.0654447	0.82761	1
PAX5	RNA	0.43	0.429	0.0602709	0.828919	1
IRF4	RNA	0.1	0.103	-0.0633581	0.8362	1
BCL2A1	RNA	0.135	0.139	-0.0207253	0.837464	1
IKZF1	RNA	0.162	0.155	-0.0942251	0.849954	1
IL6	RNA	0.158	0.155	0.22011	0.852917	1
FYN	RNA	0.162	0.165	-0.115857	0.870913	1
FAM65B	RNA	0.415	0.415	-0.0769029	0.88833	1
IL4R	RNA	0.111	0.111	0.138752	0.979931	1
CD24.pAbO	Abseq	1	1	-0.233721	1.79116e-07	2.68673e-05
CD73.pAbO	Abseq	0.953	0.9	0.323212	7.73585e-06	0.00116038
CD45RA.pAbO	Abseq	1	1	-0.149057	2.61195e-05	0.00391793
LAG.pAbO	Abseq	0.992	0.989	0.0446961	3.22752e-05	0.00484127
HLA.DR.pAbO	Abseq	1	1	0.195586	0.000178247	0.026737
CD62L.pAbO	Abseq	1	0.999	-0.244453	0.000560156	0.0840234
CD272.pAbO	Abseq	1	1	-0.125146	0.00136934	0.205401
CD25.pAbO	Abseq	0.998	0.999	-0.283537	0.00204354	0.306531
CD103.pAbO	Abseq	0.641	0.539	0.00947068	0.00425667	0.638501
CD122.pAbO	Abseq	0.959	0.944	0.0170537	0.00517555	0.776333
CD134.pAbO	Abseq	0.994	0.995	0.0300515	0.0083121	1
CD183.pAbO	Abseq	1	0.999	0.0718562	0.00939438	1
CD127.pAbO	Abseq	0.882	0.859	0.0151674	0.0122237	1
CD161.pAbO	Abseq	0.953	0.922	0.0120046	0.0151272	1
CXCR5.pAbO	Abseq	1	1	0.083297	0.0227798	1
CD27.pAbO	Abseq	0.996	1	-0.220192	0.0421103	1
CD196.pAbO	Abseq	1	1	-0.194296	0.0438531	1
CD21.pAbO	Abseq	1	0.999	-0.080102	0.049734	1
IgD.pAbO	Abseq	0.989	0.983	0.20316	0.0598457	1
CD154.pAbO	Abseq	0.949	0.949	0.00851098	0.130634	1
CD278.pAbO	Abseq	0.797	0.777	-0.00618782	0.138239	1
CD192.pAbO	Abseq	0.996	0.998	-0.0153283	0.142765	1
CD38.pAbO	Abseq	0.998	0.998	-0.0432232	0.149929	1
CD39.pAbO	Abseq	1	1	-0.215797	0.191304	1
CD28.pAbO	Abseq	0.976	0.944	0.00862323	0.20483	1
CD197.pAbO	Abseq	0.981	0.979	0.000265448	0.236536	1
CD184.pAbO	Abseq	0.983	0.993	-0.0175871	0.322923	1
CD86.pAbO	Abseq	0.915	0.882	0.0116776	0.374912	1
CD274.pAbO	Abseq	0.998	0.998	-0.0941772	0.430477	1
CD69.pAbO	Abseq	0.968	0.945	0.00342266	0.462434	1
CD20.pAbO	Abseq	1	1	-0.037805	0.539041	1
CD195.pAbO	Abseq	0.827	0.813	-0.000534368	0.683537	1
IgG.pAbO	Abseq	1	0.999	-0.0254	0.698921	1
Tim3.pAbO	Abseq	0.996	0.997	-0.0376894	0.802386	1

[truncated: 150 more sheets: BC_C_FlareV_vs_RemV, BC_C_RemV_vs_RemB, BC_D_FlareB_vs_RemB, BC_D_FlareV_vs_FlareB, BC_D_FlareV_vs_RemV, BC_D_RemV_vs_RemB, BC_E_FlareB_vs_RemB, BC_E_FlareV_vs_FlareB, BC_E_FlareV_vs_RemV, BC_E_RemV_vs_RemB, BC_F_FlareB_vs_RemB, BC_F_FlareV_vs_FlareB, BC_F_FlareV_vs_RemV, BC_F_RemV_vs_RemB, BC_G_FlareB_vs_RemB, BC_G_FlareV_vs_FlareB, BC_G_FlareV_vs_RemV, BC_G_RemV_vs_RemB, BC_H_FlareB_vs_RemB, BC_H_FlareV_vs_FlareB …]
