# Supplementary material for: Single-cell insights into immune dysregulation in rheumatoid arthritis flare versus drug-free remission
Source: Nat Commun. 2024 Feb 5;15:1063. doi: 10.1038/s41467-024-45213-2 (PMC10844292; doi:10.1038/s41467-024-45213-2)
Supplement: Supplementary file 7 — Supplementary Data 4 [file 41467_2024_45213_MOESM7_ESM.csv]

Rhapsody primer name	Sequence
TRAC_N1	CTG GAA TAA TGC TGT TGT TGA AGG
TRBC_N1	AGC CCG TAG AAC TGG ACT T
TRDC_N1	CTT CAA AGT CAG TGG AGT GCA
TRGC_N1	CAC CGT TAA CCA GCT AAA TTT CAT G
TRAC_N2	CAG ACG TGT GCT CTT CCG ATC TAT CAA AAT CGG TGA ATA GGC AGA C
TRBC_N2	CAG ACG TGT GCT CTT CCG ATC TGA TCT CTG CTT CTG ATG GCT CA
TRDC_N2	CAG ACG TGT GCT CTT CCG ATC TAT ATC CTT GGG GTA GAA TTC CTT C
TRGC_N2	CAG ACG TGT GCT CTT CCG ATC TGG GAA ACA TCT GCA TCA AGT TG
IGHA_N1	CAC AGT CAC ATC CTG GCT
IGHD_N1	GAT CTC CTT CTT ACT CTT GCT GG
IGHE_N1	CGC TGA AGG TTT TGT TGT CG
IGHG_N1	TGT TGC TGG GCT TGT GAT
IGHM_N1	CGT TCT TTT CTT TGT TGC CGT
IGKC_N1	TTT GTG TTT CTC GTA GTC TGC T
IGLC_N1	TGT AGC TTC TGT GGG ACT TC
IGHA_N2	CAG ACG TGT GCT CTT CCG ATC TCT TTC GCT CCA GGT CAC ACT
IGHD_N2	CAG ACG TGT GCT CTT CCG ATC TTG TCT GCA CCC TGA TAT GAT GG
IGHE_N2	CAG ACG TGT GCT CTT CCG ATC TGT CAA GGG GAA GAC GGA TG
IGHG_N2	CAG ACG TGT GCT CTT CCG ATC TAA GTA GTC CTT GAC CAG GCA
IGHM_N2	CAG ACG TGT GCT CTT CCG ATC TAC AGG AGA CGA GGG GGA AAA
IGKC_N2	CAG ACG TGT GCT CTT CCG ATC TTC AGA TGG CGG GAA GAT GAA
IGLC_N2	CAG ACG TGT GCT CTT CCG ATC TAC CAG TGT GGC CTT GTT G
TruSeq D701	CAA GCA GAA GAC GGC ATA CGA GAT CGA GTA ATG TGA CTG GAG TTC AGA CGT GTG CTC TTC CGA TC*T
TruSeq D702	CAA GCA GAA GAC GGC ATA CGA GAT TCT CCG GAG TGA CTG GAG TTC AGA CGT GTG CTC TTC CGA TC*T
TruSeq D703	CAA GCA GAA GAC GGC ATA CGA GAT AAT GAG CGG TGA CTG GAG TTC AGA CGT GTG CTC TTC CGA TC*T
TruSeq D704	CAA GCA GAA GAC GGC ATA CGA GAT GGA ATC TCG TGA CTG GAG TTC AGA CGT GTG CTC TTC CGA TC*T
TruSeq D705	CAA GCA GAA GAC GGC ATA CGA GAT TTC TGA ATG TGA CTG GAG TTC AGA CGT GTG CTC TTC CGA TC*T
TruSeq D706	CAA GCA GAA GAC GGC ATA CGA GAT ACG AAT TCG TGA CTG GAG TTC AGA CGT GTG CTC TTC CGA TC*T
TruSeq D707	CAA GCA GAA GAC GGC ATA CGA GAT AGC TTC AGG TGA CTG GAG TTC AGA CGT GTG CTC TTC CGA TC*T
TruSeq D708	CAA GCA GAA GAC GGC ATA CGA GAT GCG CAT TAG TGA CTG GAG TTC AGA CGT GTG CTC TTC CGA TC*T
TSO	TTT TTT TTT TTT TTT TTT TTT TTT TrGrG rG
