# Supplementary material for: Single-cell insights into immune dysregulation in rheumatoid arthritis flare versus drug-free remission
Source: Nat Commun. 2024 Feb 5;15:1063. doi: 10.1038/s41467-024-45213-2 (PMC10844292; doi:10.1038/s41467-024-45213-2)
Supplement: Supplementary file 8 — Supplementary Data 5 [file 41467_2024_45213_MOESM8_ESM.csv]

Gene symbol	Transcript ID	PolyA site	PolyA location	Sequence
AIFM2	ENST00000307864.3	Reference_end	chr10(-): 70112277	CTCTATTGGAGGATGGCTGTTCCCCTGGTGGTTGCATCCAAGTATCTGTCTTTCTTTATGGACCACGAAGGGAAGCCCACCTTCCTGGAGGCAGGACCTTCGGCCTAAGAAACACAGGCCCTGGTGCTATCTGACCTGGGGTCCAGCGAGGTGGGAATCCCAGTGTGTGAGCGACAGGCCTTCTTCTATTGACTTACAATATTCAGAAGGACCTACGTGTGGGGACACAGTTTTCCAAACTGAGGAAAATGTTGCAATAAAAGAATATGTTGTA
AIFM2	ENST00000307864.3	PolyA_1	chr10(-): 70113988	GTCTCTACGAGCTGGAAAACCATGAGGCAGTCTCCACCTTGATGGAGAGGCCAGGCGGGAGAACTACCGCAGCAGGTGGGCGTACGGACTGCTTGGCGCATGGCACCCGCCTGGCAAGTGCTAGAACTAATGCTATTCTTCTGGAATAAGATGCCAATGATGTGGTGGCTAGAAATGCAACTTGTATAAAACAAAAATGGGAGAGAGAGAGGTATTAAACAAATACCCCCCT
APOBEC3C	ENST00000361441.5	PolyA_1	chr22(+): 39019013	GCTTTTCCCATCTCCCCAGCATAACCAAATCTTACTAAACTCATCCTAGGCTGGGCATGGTGACTCACGCCTGTAATCCCCCAGCAATTTGGGAGGCAAAGGTGGGAGAATCGCGTGAGCCCAGGAGTTCCAGACCAGGCTGGGTCACATGACAAAGCCCCATCTCTACAAAAAAAAAAAAAAAAAAAAAAAAAAAGCCAGATGTGGTGGCATGCATCTGTAGTCCAAGCTACTTGGGAGGCTGAAGTGGGAGGATTACTTGAGCCCGAGAGGTGGAGGCTGGAGTGAACAGAGATCGCGCCACTGAACTCGGGTCTGGGCAACAGATAGAGACCCTGCCTGAAAATAAATCGATAAATAAACT
BYSL	ENST00000230340.9	Reference_end	chr6(+): 41933043	TTAATGGCTGAAGACCCAGATCAGGGCAGTGACAGATCACAGGGACATCTGTGGCTCCCAGTCCAGGACAGGAAGGACTGAGGGTCTGGCTGGTTCCCTCTTCCATTCTAGGCCCTTATCCCTGTTTAGTTCTGAGAGCCAACTTGAGATACCATATGCTAGCATTCCCAGTCCCCAGCTGGGGCTTGGTGTGAGTACTTTTTCTATGGCTATTGTGTCAGGTCACTGTGGATAAAGGCAAAGACAGATATTTAT
COPG1	ENST00000314797.10	Reference_end	chr3(+): 129277770	CTGCATAGGACCTCATACCCTTCCCCAACACTACCTGGAAGTTGTGCCTTCCTCATGAAACTGGCAGAAACCCCTTCCCAAGCTTCTGTATTGAAAAACAATTAGGAATCATTGCAGATTTTTTTTTATTCTGCTCCCACCTCCCACCCGGGACTACTTGCTGGTGACTTTTTTTTTTTTTTTTTTTAAATAGGGGATGATTTTAGCTTGTCCTAAATCTTGCTGTCCACCCTTCCAGGAAAGGGACATTGTAAATGAATAAAACATTCTCAACTCCTCTTGAATCTATCCCCCAAGAAACCATCTTATCCCTGTAATAAATCAGCATGTATTTAT
CYB5B	ENST00000307892.12	PolyA_1	chr16(+): 69463169	TTCTTAACAGGGCGGCAGTCTAGTGTTGAAAGTTTTATTTTTCCATTTTTCTTTTAAGTAAATTTTTTTTAAAAAATTCTGATTTAGGGCTAGGTGTGGTGGCTCAGGCCTGTAATCCTGGCACTTTGGGAGGCCAAGGTGGGAAGATCGCTTGAGGCCAAGAGTTCAAGACCAGCCTGGGCAACATAGCGAGACCCCTATCTGTATTAAAAAAAAATCTGATTTAATTCTTTTATTTATCATAAGGGGTTTAATTCCTGAAGTAAAGGTTTGCACCTATTAAACTTAAAACTGC
DLC1	ENST00000276297.9	Reference_end	chr8(-): 13083364	CTCTCCAACAAAGGTCCAGTTAGGAAACGACGCTGAGAGGATGACGACAACGTGCAACAGCAGAAAGATGCTTGCAAGCAGAGTCAGGGTCACCAGTGAATGCCACAAAAGTTCTCTTTCCCACTGTTTAATTTGACAAGAGAAGAATTTGAAGGATATGAACATTTTCAAGAACTCTGCTGAGGTCACTTAGAGCGCCATCACAACTTATTTGTGTGACTAATTGCCTAGATTGTAAGCTCTTTGAGGGCAGGGCTTGTCTCTTACACATCTTTATAATCCCCTGCAGCGGCTTTCAGTATTTTGTACTTGTAGGCACCTAATAAATTTATTATTTGCTATACTG
ELMO2	ENST00000290246.11	Reference_end	chr20(-): 46366053	TCTCCCTGGACATACGTTAGCACATTGGCATTCAGTATTGGTGGCCTGGCATGGTAGGTACTACCCAATGAAGAGTGTACTATATATTTTCATTACTATAGGCCATACTTATACAGACGTGTATATATATTTATATAAGATCTACCTATCTTAGGATGGAACCTTGGGGAAAAATAAAATTGAGGGGAAGTAAAAAGTATGTAACACTTCCAGTTGTGAGCCAAGATTGTAACCAGAGAGCAGCCAGGAGCTTCCTGTCAGTAACCATGTTTTCAATAAATACTCTTTCATGTACA
FAM102B	ENST00000370035.8	Reference_end	chr1(+): 108639325	GGTTCCCCTTCCTCTCATGTGTTTGATTTTTTGGAAGGTGATACAGTATGTGGGTAACCATGCAAATGTTTATGAATAACTTTACTGAAGTGATTCCATCCGTATTCTGTTCTAATACTTGGAGAATGACCTTCATATTTATATATTTTATTTCTTTGTTTCAACTATCCAGTGATAATTCAGGAAATGTTTCCTTTTTTTTTTTTTTTTACAAAAACTTTTTATTTGTAAAATGTTTGTAATAATGTAAAGGTGAACATGTTCAATAAAAATCATATATTAAAA
GULP1	ENST00000359135.7	Reference_end	chr2(+): 188595919	AACACAATGGAGTACTAAGATGGTATTTGCACATTTAAGATATGTTACTTTACCAATTTTTAATGGTAATCAACTCTGCTACTGGCATGATGAAATAGTACATAACTGGTCATTAATTATGAACATTTATTTCTCCAGTGCGTTTTTATGAAGATCTGGTTGAAAATTGTATTTCTATGTAAACTCAACGATATGTTTGGTTTTCCTGAAAATAAATGATTT
GULP1	ENST00000359135.7	PolyA_1	chr2(+): 188595385	AAACCCAGTTACTGCTCAGTTTAGTCTTGAACATGAGCAATAAAATTCTCTTGCATTTCATTATTGATGTGCTGATGAACCTGGACTTTTAAAAATATTTGTTTCCTATACCTTTACCCTTTACCTAACAGACTAATTTGTACTCAGTAAAACAAAAATTTATGGTCAAAATTTCTAACTTGGTTCATCACATTATAAGATAAATAAATTAAATTAATGAAAATGTGACTTAGAGTAGGGGTAGCCCTCAAAAATAGATTTATCATTTACTCATTGGAATTTTCTTCAAGTGTTAAAGGTACATTTTCACTAG
LINC01191	ENST00000412690.1	Reference_end	chr2(+): 114007301	GATGCCAGAGTTCATGGGTTTCTAGAAGACAAGTTTTCAACTGCAGATACAAACATCAGGACGTCAATGTATCTGCTAGGAGACACCCGGACAGTGTTGAGAACACAGAACCTGGAGGCTAAACCCCCAGCTTTCTATGCCAGCTGAGAGTCTGTGGGCACATTACTCAGCGTCTCTGAACCTCATGCTCCTCCCCTGTGACATGTAGATTGCTAAACCCATCTCACAGGGCTATCTTCTGCATTTAAAGAATAAAATAACACATGAGGGG
LINC01229	ENST00000561510.5	Reference_end	chr16(+): 79799090	TTCCAACTTTAGAACCACGGTCAGTGACCAAGGCCCTGCTTAGAACTTTCTGAAGGTTGCAGCTGGCCTTCTACCTGGAGTTTTGACTTCCTTTCCGAGAAAGGAACTTGAATGGCAATCACAAGAAAGTTGAGAACTTCTCTTTCATATTTTAAGCATTCATTTTTTTTTATATTTATTTTAATTTACAAATACTAATTGTATATATGTATAAGGTAAGATATGATAGTTTGATATGGCTACCTTGTAATAAAATGAGCCTCATTACCAA
MBNL1-AS1	ENST00000445466.2	Reference_end	chr3(-): 152268184	GCAAGACTGCCACCGTGTATTTTTCTCAAGTAACAGGCTATCCACAGTTTTGGAATTCCTTAGTGAAACTGTCACACAGGCACAAACACATGTCAGCTTTCCTTCTAGTTTGTAAATAATATTTGTAATTTACAGGCCACTGTATTCCCAACTTTGCACCATGTGA
MFSD4BP1	ENST00000513330.1	Reference_end	chr5(-): 52579555	CAGAAAGAGTGAGGTCCAGATACTTTTGCTCTCCAGGTCTGGGCTAAATGACTATGAGGAAGAGAAATGAAGAGGAAGATGCAGAAAAATTGAATGAAATCCATTTTGAAGTGACTGAAATGAATGATAAAATGAAACATTCTAATAGGTACATCTAGAGATATTTTGATAGAGGCCACAGCTGAAGTCTCTGACCAATCCCTCTCAAACGTTTTGGTGTTTGAGTCCTCCTTGGTTAATACTGGCAACTCCCCTGTGAGGCACTTGTCAGAAACCGGGATAACAGGAACTGTTAGT
MYD88	ENST00000396334.8	Reference_end	chr3(+): 38143018	TATACTTTACCCTCAGGCTGTCCTCTGGGGAGAAGGTGCCATGGTCTTAGGTGTCTGTGCCCCAGGACAGACCCTAGGACCCTAAATCCAATAGAAAATGCATATCTTTGCTCCACTTTCAGCCAGGCTGGAGCAAGGTACCTTTTCTTAGGATCTTGGGAGGGAATGGATGCCCCTCTCTGCATGATCTTGTTGAGGCATTTAGCTGCCATGCACCTGTCCCCCTTTAATACTGGGCATTTTAAAGCCATCTCAAGAGGCATCTTCTACATGTTTTGTACGCATTAAAATAATTTCAAAGATATCTGAGAAAAGCCGATATTTGCCATTCTTCCTATATCCTGGAATATATCTTGCATCCTGAGTTTATAATAATAAATAATATTCTACCTT
PCDHA5	ENST00000529859.2	Reference_end	chr5(+): 141012343	CCAACACATGTGAACCATTGCTACATTGTAGGTTGTGATCATTTTGCCCCACTGAAGCCCATGTATCTGACCTTACGTGCCTTTTGAACTAGGAGAATCGGGCTAATTTATTAATGATGATAATTATAATGTATCTGTACAGCACTTTTTACATTTGCGAAGTGCTTTCCAATCCATGTTAGTTACTAGTTATTACAGCTGTAAGGATAAAACACGTCATGTGGATTCATTTTGAATTGGTGCTATTGGTATTTCCTCTGTTATTGCTAATAAATGAAAATGGTGGTA
PCDHA5	ENST00000529859.2	PolyA_1	chr5(+): 141011578	GTGTGCTAGCCTACACCTTCTCTTTGGTTTAGTTTTCCTTTTCTATAACACTCTGAATTGCTAATCTTACTAACACCTATGATGTTACCTGAAATCAATCTCCCATATGTATGCTGTATGCTATGCTAAGACTCCTGAAATATACTTACTCTGTGCTTGTGTATGTGAATGTTAATGCAACTATTACCTAGAGTGAACTTTAAGCTTTATTGTTGAATGTAATTCCATTATATTTCCTTTTGTACACCTGTGAAAAAGTGGAGTAGTGTTTTTTTAACCATTGTTAATCAGCTTTTGTGTATGAAAGACACAGTAAAATTTCTTTCTTAAAT
SOGA3	ENST00000525778.5	Reference_end	chr6(-): 127472794	GTGTGACATTTTTCTGTATGAATTGTTTTAATTTTTACTTCTTTTTTTCATCCTGTTTGTCTCCTCTTGATAAATAATTGGCATACTGAATATAAAAATGGACTACATGTCTCATAATTATTTCTCAGTAGTTCACTATTATTATTCAAAAGCTGGACGGACATTCACAATTTGGTCACATTTCCAAAAAGTATATACATTTGTAAAGTATCTTTGCCAGGTTGCATCAAACTAACAAGATAATTTTGACATCCAATAAATATCTGAAAAAAAATATG
SSUH2	ENST00000544814.6	Reference_end	chr3(-): 8619854	TTCCCTCTGCGAGACATCTCTCTTGCCTCCCAGAGGGGCATTGCAGAGCACAGCGCTGCCTTGGCCTCCCGTGCCCGCGTCCTGCAGCAGCGCCAGACCATTGAGCTGATCCCCCTCACAGAAGTTCACTATTGGTACCAAGGAAAGACTTATGTCTACTACATCTATGGCACTGACCACCAGGTGTATGCGGTGGACTATCCTGAGCGGTATTGCTGTGGCTGTACCATCGTGTGACATAGCATGGCTGT
SYTL4	ENST00000263033.9	Reference_end	chrX(-): 100675897	ATGGTGTGAGGCTGGAAGATCTACAGCATATGTGCCTGGAACTGACTGTGTGGGACCGGGAGCCCCTGGCCAGCAATGACTTCCTGGGAGGGGTCAGGCTGGGTGTTGGCACTGGGATCAGTAATGGGGAAGTGGTGGACTGGATGGACTCGACTGGGGAAGAAGTGAGCCTGTGGCAGAAGATGCGACAGTACCCAGGGTCTTGGGCAGAAGGGACTCTGCAGCTCCGTTCCTCAATGGCCAAGCAGAAGCTGGGTTTATGAGTCCCTGTCCTCTTCTGCAGGTCCAGCCCTGGCGAGGGCAGGTCAGAGGAAGTGAAGAAATCAAGAGCAAAGATTTATAATTTAATGTGTATGTGTGTATGTGTGTATGTGTGTGTGTGTGTGTGTGTGTG
XKRX	ENST00000372956.3	Reference_end	chrX(-): 100913446	CCTCTCACTTAGTGCCTCATTAGCAGAGATTTCCTCCAACCCAGCTTTTCTGTGCTCTTGGTATTTTACTACTTGATGTGGACCTCAGAGAAGCTGAACTGTAATTGAAAATGTTTCCGATGTGTGGAAGAAATGAAGACTGCTTTGTGTC
ZNF557	ENST00000252840.11	Reference_end	chr19(+): 7087962	GTGTTAGCTTCCAGGTGAATGCATTATCTGTTAATCCTGTTTATTGATCTGTTTTTATAAGTGCTCCATGATTCTCTGAAAACAGTATACTATGTATCTAATTTTTGGATACAGGATGGACATACGTACTCAAACTGTGTTTTTCAATTTGTACTGTATTTGTTTCTCTCGACCTGACTTAGTGATAGAGGTATATTAAAGTCTTCCACTAGCATGGTAGAT
ZNF563	ENST00000293725.9	PolyA_1	chr19(-): 12318563	AAAGACACGAAAAGTCTCACAGTGGAGAGAAACCCTATGAATGCAAGCAGTGTGGGAAAGCGTTATCTCATAGCTCAAGCTTTCGAAGACATATGGTAATGCATACGGGAGATGGGCCGAATAAATGCAAGGTATGTGGGAAAGCCTTTGTTTATCCCAGTGTATGTCAAAGACATGAAAAGACTCACTGGAGAGAAACAATATGAATGTAAACTATTATAAAGCCTTCTATATTTC
ZNF649	ENST00000354957.8	PolyA_1	chr19(-): 51890251	TGGCTCCCTGCACTAATATGTATAGTAGGGTTTACAAGATATGAAATATATTTTACTTTTTTATATCTTATAAACCTCACTACCCCTCCCACAATATTGTTTTTCATTTACTATCTTGATCATAGAGTTTGGCTGGGGAGGGGGGCAGTTTTAGAGGCTTCCACTTGGTGTTCCTCAGAATGATATCTCTTACTCCGGGGGCCAAGGTAGGGGTTAGCTTTTGTTCTCTTTGTAGTTTAGATTGTATCTCTTGCCTTGTTCAAGTTCACAAATCTTTTTGTGTATACACATATGTACAT
ZNF782	ENST00000481138.5	PolyA_1	chr9(-): 96816998	ACCTACACAGAGGTAATCCCTATATGTCGTATAATAACTATTGAAATGTTCACTAGTAATCATTTTCACTTCTCCCTCATGCCACACCTGGCCTAAATTTCTCAACCACTCTCTCATCTAAACGGGGTCATATTGTTACCCTCTAGCTAGTGGAATATGGGGTCAGTGACAGGTCTTAAATACATCAGTCAAATTCTCAATATTTTCTTCTATCCCTCATTAGAATGGAATGGAGGAAAACCTTGGGACTCAGGCTCTGATGATGGAAAGTACAAGATGGTAGGAACCCGGGTCAGAGAAGGATCCTGTGGCATGGAGTTTTCTCCTCCCTGTACACAGTTGGACTTCTTGCAGTGAGGAAATAAATGTGTTCCCTGCT
ZNRF1	ENST00000335325.8	PolyA_1	chr16(+): 75110711	CTTTGATGAGGTTCCTGGACGTGAGACCCTCACAAAGACCAACCATTCCTCTAATAGCCATTTAACGGTACTGCAGTTCATGGGAAAATGTCCTCATTCTTAGGAGATAGATGCTGGATTATATAGGTGAATGCCTTCAAGAAATGTGTAATTTAATTCCAAATAGTTCCCCCCAAAATACACAAAGCAAATAAGGCCAAAATGTTCATTGTTGAATCTGCAGTGGCTGGTATTTCAGTGAACAGTGTACTTGTTCTTTCAACTTTTCTGTATGTTTGGAATTTTTCTTAATAAAAGATTGTGGGAAATGGT
