# Supplementary material for: Single-cell insights into immune dysregulation in rheumatoid arthritis flare versus drug-free remission
Source: Nat Commun. 2024 Feb 5;15:1063. doi: 10.1038/s41467-024-45213-2 (PMC10844292; doi:10.1038/s41467-024-45213-2)
Supplement: Supplementary file 10 — Source Data [file 41467_2024_45213_MOESM10_ESM.xlsx]

## Sheet: Figure 1B
	Patient ID	FlareB	FlareV
% total PBMCs	BRA103	0.0143592	0.137072
	BRA193	0.0845315	0.104509
	BRA266	0.161733	0.115032
	BRA302	0.0163659	0.174606
	BRA309	0.0267738	0.218521
	BRA319	0.0846858	0.0965672
	BRA325	0.0601155	0.136214
	BRA436	0.0855394	0.140645
	BRA472	0.0640889	0.160884
	BRA501	0.0114581	0.202236
	BRA521	0.0190638	0.248666
	BRA529	0.00430678	0.0417026
	BRA533	0.00910153	0.139014
	BRA571	0.0184022	0.0666159
	BRA575	0.0186532	0.0735179
	BRA724	0.0609248	0.0295968
	BRA737	0.172264	0.262866
	BRA838	0.0288081	0.0531271
	BRA929	0.067659	0.0170615
	BRA983	0.0387557	0.0293988
	Patient ID	RemB	RemV
% total PBMCs	BRA102	0.0224972	0.644217
	BRA127	0.165467	0.199699
	BRA162	0.0586756	0.0400234
	BRA201	0.0514296	0.0168189
	BRA211	0.0202261	0.0754912
	BRA380	1.07221	0.166736
	BRA409	0.0590782	0.395429
	BRA522	0.0901607	0.0416714
	BRA682	0.0309771	0.0267621
	BRA704	0.0338427	0.114642
	BRA739	0.035639	0.0230415
	BRA765	0.0284786	0.0291053
	BRA778	0.01988	0.0859334
	BRA780	0.100489	0.0370092
	BRA887	0.00682836	0.0224803
	BRA976	0.0821318	0.0847717
	FlareB vs FlareV	RemB vs RemV	FlareB vs RemB	FlareV vs RemV
p	0.000114119	0.353931	0.271507	0.241405
Adjusted p	0.000589617	0.577466	0.647439	0.509358

## Sheet: Figure 1C
	Patient ID	FlareB	FlareV
% total PBMCs	BRA103	0.106258	0.412908
	BRA193	0.145977	0.217323
	BRA266	0.307891	0.34154
	BRA302	0.0834663	0.473492
	BRA309	0.218652	0.581921
	BRA319	0.816458	0.264781
	BRA325	0.228051	0.379059
	BRA436	0.25883	0.545607
	BRA472	0.204251	0.441642
	BRA501	0.391102	1.13341
	BRA521	0.351092	2.53592
	BRA529	0.0665158	0.272834
	BRA533	0.0996249	0.279549
	BRA571	0.290019	0.592406
	BRA575	0.196283	0.369487
	BRA724	0.738959	0.455951
	BRA737	0.19518	2.04188
	BRA838	0.312087	0.675776
	BRA929	0.338295	0.426538
	BRA983	0.875192	0.457229
	Patient ID	RemB	RemV
% total PBMCs	BRA102	0.0764904	0.257215
	BRA127	0.496712	0.288539
	BRA162	0.0502934	0.163172
	BRA201	0.0923827	0.21599
	BRA211	0.0672908	0.424289
	BRA380	0.199709	0.183329
	BRA409	0.120093	0.296571
	BRA522	0.319546	0.481115
	BRA682	0.269262	0.36031
	BRA704	0.177674	0.387737
	BRA739	0.143555	0.21426
	BRA765	0.343387	0.3318
	BRA778	0.073797	0.185772
	BRA780	0.587394	0.183488
	BRA887	0.20212	0.348445
	BRA976	1.11943	0.388537
	FlareB vs FlareV	RemB vs RemV	FlareB vs RemB	FlareV vs RemV
p	0.000111937	0.0478592	0.295204	0.000552486
Adjusted p	0.000589617	0.185454	0.653665	0.00570902

## Sheet: Figure 1D
	Patient ID	FlareB	FlareV
% total PBMCs	BRA103	0.0229746	0.0118457
	BRA193	0.105487	0.0643663
	BRA266	0.0383367	0.0332053
	BRA302	0.11047	0.097149
	BRA309	0.254351	0.336986
	BRA319	0.0611103	0.0155754
	BRA325	0.0608912	0.0302697
	BRA436	0.16518	0.122458
	BRA472	0.0338681	0.0603878
	BRA501	0.0557626	0.0711159
	BRA521	0.0667233	0.0680312
	BRA529	0.0961847	0.0777506
	BRA533	0.0410799	0.0398486
	BRA571	0.155315	0.321184
	BRA575	0.0428177	0.0526483
	BRA724	0.0762543	0.064393
	BRA737	0.0529435	0.0473408
	BRA838	0.0384108	0.0743779
	BRA929	0.0541272	0.060934
	BRA983	0.120192	0.138484
	Patient ID	RemB	RemV
% total PBMCs	BRA102	0.0284964	0.0401161
	BRA127	0.0799343	0.0554298
	BRA162	0.0139704	0.0215511
	BRA201	0.0761919	0.0593088
	BRA211	0.0264496	0.0174748
	BRA380	0.0507456	0.0461357
	BRA409	0.107503	0.0524242
	BRA522	0.0633222	0.0454597
	BRA682	0.102463	0.121735
	BRA704	0.118802	0.0970365
	BRA739	0.0646165	0.0680652
	BRA765	0.146775	0.107108
	BRA778	0.0409648	0.0378218
	BRA780	0.151251	0.121546
	BRA887	0.0846717	0.0149869
	BRA976	0.036503	0.0494502
	FlareB vs FlareV	RemB vs RemV	FlareB vs RemB	FlareV vs RemV
p	0.669265	0.00542086	0.649855	0.301923
Adjusted p	0.797969	0.0420116	0.796464	0.519979

## Sheet: Figure 1E
	Patient ID	FlareB	FlareV
% total PBMCs	BRA103	0.221131	0.475522
	BRA193	0.20458	0.199328
	BRA266	0.443268	0.776766
	BRA302	0.171024	0.420979
	BRA309	0.339134	0.34419
	BRA319	0.315788	0.470376
	BRA325	0.185388	0.364612
	BRA436	0.290539	0.431635
	BRA472	0.314713	0.361876
	BRA501	0.223051	0.894504
	BRA521	0.510751	0.716674
	BRA529	0.0583807	0.229011
	BRA533	0.114876	0.478792
	BRA571	0.0927473	0.430624
	BRA575	0.176358	0.455811
	BRA724	0.345503	0.387958
	BRA737	0.27499	0.367514
	BRA838	0.273677	0.425016
	BRA929	0.37438	0.243736
	BRA983	0.475371	0.531499
	Patient ID	RemB	RemV
% total PBMCs	BRA102	0.071991	0.264294
	BRA127	0.18133	0.413066
	BRA162	0.305951	0.261691
	BRA201	0.382864	0.440833
	BRA211	0.184369	0.441064
	BRA380	0.192342	0.220156
	BRA409	0.131715	0.513758
	BRA522	0.324579	0.875099
	BRA682	0.288921	0.493468
	BRA704	0.196711	0.434822
	BRA739	0.343067	0.357806
	BRA765	0.484137	0.407474
	BRA778	0.225909	0.44524
	BRA780	0.377093	0.17219
	BRA887	0.140664	0.43462
	BRA976	0.635761	0.374408
	FlareB vs FlareV	RemB vs RemV	FlareB vs RemB	FlareV vs RemV
p	1.64746e-06	0.00477665	0.868519	0.43991
Adjusted p	1.70237e-05	0.0420116	0.92162	0.68186

## Sheet: Figure 1F
	Patient ID	FlareB	FlareV
% total PBMCs	BRA103	0.0114873	0.109996
	BRA193	0.0174035	0.136692
	BRA266	0.194079	0.179071
	BRA302	0.0540076	0.425355
	BRA309	0.0520601	0.671571
	BRA319	0.0353633	0.166656
	BRA325	0.0791198	0.197441
	BRA436	0.0700538	0.444973
	BRA472	0.0974359	0.358722
	BRA501	0.0672207	0.947841
	BRA521	0.144567	0.654507
	BRA529	0.0200983	0.139244
	BRA533	0.0132833	0.228749
	BRA571	0.0220827	0.66378
	BRA575	0.0504485	0.384665
	BRA724	0.543606	0.567939
	BRA737	0.146977	0.362531
	BRA838	0.0864242	0.658776
	BRA929	0.14885	0.136492
	BRA983	1.47321	0.574824
	Patient ID	RemB	RemV
% total PBMCs	BRA102	0.00749906	0.0660736
	BRA127	0.244779	0.129843
	BRA162	0.0223526	0.0600351
	BRA201	0.0942875	0.15137
	BRA211	0.0178924	0.224377
	BRA380	0.111722	0.0736553
	BRA409	0.0232439	0.101853
	BRA522	0.0993865	0.475433
	BRA682	0.0262114	0.114229
	BRA704	0.0320801	0.133067
	BRA739	0.0556235	0.135071
	BRA765	0.0936509	0.122824
	BRA778	0.0442782	0.102341
	BRA780	0.225323	0.577733
	BRA887	0.0341418	0.153616
	BRA976	0.139928	0.0753526
	FlareB vs FlareV	RemB vs RemV	FlareB vs RemB	FlareV vs RemV
p	4.0792e-10	4.49841e-05	0.429819	3.01697e-05
Adjusted p	6.32276e-09	0.000697254	0.796464	0.000935259

## Sheet: Figure 1G
	Patient ID	FlareB	FlareV
% total PBMCs	BRA103	0.654777	2.22869
	BRA193	0.563306	1.65207
	BRA266	5.54324	3.87197
	BRA302	0.498343	1.78106
	BRA309	1.68377	6.54521
	BRA319	0.203494	1.1884
	BRA325	0.321133	0.797331
	BRA436	0.710125	2.69045
	BRA472	0.623173	1.35152
	BRA501	0.295618	2.3646
	BRA521	1.18513	1.83215
	BRA529	0.354113	0.58313
	BRA533	0.34389	2.88492
	BRA571	0.962805	2.95251
	BRA575	0.453613	1.54814
	BRA724	1.24837	2.09617
	BRA737	0.582379	1.53484
	BRA838	0.859441	2.47785
	BRA929	0.518719	0.509408
	BRA983	4.54913	6.00819
	Patient ID	RemB	RemV
% total PBMCs	BRA102	0.185977	1.14685
	BRA127	0.83169	1.97421
	BRA162	0.89131	0.81894
	BRA201	0.989543	1.51459
	BRA211	0.732031	1.46229
	BRA380	0.587667	0.470665
	BRA409	0.299265	1.04998
	BRA522	0.29774	2.04569
	BRA682	0.139397	0.694184
	BRA704	0.152997	0.47986
	BRA739	0.761409	1.46301
	BRA765	1.02797	1.03207
	BRA778	0.69339	0.923297
	BRA780	0.449092	0.954058
	BRA887	0.262209	0.618209
	BRA976	0.511042	0.357925
	FlareB vs FlareV	RemB vs RemV	FlareB vs RemB	FlareV vs RemV
p	1.42331e-12	1.87814e-05	0.0742807	0.000299566
Adjusted p	4.41225e-11	0.000582223	0.575675	0.00464328

## Sheet: Figure 1H
	Patient ID	FlareB	FlareV
% total PBMCs	BRA103	1.01663	0.426446
	BRA193	1.66612	1.25618
	BRA266	1.01472	0.999715
	BRA302	3.23637	2.12896
	BRA309	1.71798	2.9056
	BRA319	1.25199	0.688431
	BRA325	1.47574	0.925977
	BRA436	1.78084	1.12395
	BRA472	0.444454	0.60523
	BRA501	0.909008	0.966731
	BRA521	0.83007	1.16826
	BRA529	2.39887	1.08497
	BRA533	0.8184	0.333086
	BRA571	1.61204	0.927864
	BRA575	1.38076	1.58135
	BRA724	2.91378	1.79661
	BRA737	3.0407	1.20221
	BRA838	2.1606	2.06558
	BRA929	2.09292	1.11387
	BRA983	0.986063	0.649868
	Patient ID	RemB	RemV
% total PBMCs	BRA102	0.439445	0.139226
	BRA127	1.76478	2.49966
	BRA162	0.867561	1.16838
	BRA201	0.581916	0.144289
	BRA211	0.478426	0.295674
	BRA380	1.51705	1.81265
	BRA409	0.600467	0.826805
	BRA522	0.668867	0.660113
	BRA682	0.62252	0.904365
	BRA704	2.07604	1.38144
	BRA739	1.03653	1.17141
	BRA765	2.12549	1.82723
	BRA778	0.443083	1.07431
	BRA780	0.843279	0.73434
	BRA887	1.89282	0.618209
	BRA976	0.848695	1.90972
	FlareB vs FlareV	RemB vs RemV	FlareB vs RemB	FlareV vs RemV
p	0.00066455	0.58173	0.00633724	0.283357
Adjusted p	0.00294301	0.782244	0.196454	0.516709

## Sheet: Figure 1I
	Patient ID	FlareB	FlareV
% total PBMCs	BRA103	1.12289	2.41822
	BRA193	0.760783	1.17174
	BRA266	0.797882	0.750676
	BRA302	1.08424	1.11459
	BRA309	0.321285	0.604334
	BRA319	0.284147	0.655722
	BRA325	0.300577	0.802834
	BRA436	0.592877	0.932381
	BRA472	0.650268	0.638579
	BRA501	0.510266	2.04347
	BRA521	0.833247	1.89197
	BRA529	0.134946	0.176706
	BRA533	0.27772	0.535979
	BRA571	0.875947	1.14437
	BRA575	0.853809	0.867037
	BRA724	2.68148	3.31924
	BRA737	0.700909	0.561861
	BRA838	0.700996	1.04342
	BRA929	1.0645	0.967632
	BRA983	1.12097	1.31676
	Patient ID	RemB	RemV
% total PBMCs	BRA102	0.335958	1.19876
	BRA127	7.33934	6.51415
	BRA162	1.53954	1.47779
	BRA201	0.834302	0.45057
	BRA211	1.17506	1.08344
	BRA380	1.17247	0.775809
	BRA409	0.300233	0.446355
	BRA522	1.20606	1.61761
	BRA682	0.855444	0.817877
	BRA704	0.24959	0.666154
	BRA739	0.714112	0.62424
	BRA765	0.133083	0.108854
	BRA778	0.11175	0.140163
	BRA780	0.675452	0.415672
	BRA887	0.428821	0.524541
	BRA976	0.833485	0.828879
	FlareB vs FlareV	RemB vs RemV	FlareB vs RemB	FlareV vs RemV
p	1.58573e-05	0.53442	0.985267	0.223032
Adjusted p	0.000122894	0.782244	0.985267	0.509358

## Sheet: Figure 2D
	Marker	avg.exp	pct.exp	features.plot	id	avg.exp.scaled
Surface protein expression	CD196.pAbO	0.739611	100	CD196.pAbO	CD4_Q	-0.888984
	CD272.pAbO	7.54666	100	CD272.pAbO	CD4_Q	0.0938321
	CD62L.pAbO	5.31599	99.4286	CD62L.pAbO	CD4_Q	-0.39999
	CD278.pAbO	0.540776	100	CD278.pAbO	CD4_Q	-0.599372
	CD73.pAbO	2.22555	100	CD73.pAbO	CD4_Q	-0.023324
	CXCR5.pAbO	0.450073	94.8571	CXCR5.pAbO	CD4_Q	-0.433031
	CD161.pAbO	0.502728	98.8571	CD161.pAbO	CD4_Q	-1.01266
	CD25.pAbO	2.44049	100	CD25.pAbO	CD4_Q	-0.600136
	CD183.pAbO	2.75636	100	CD183.pAbO	CD4_Q	-0.871765
	CD38.pAbO	5.44386	100	CD38.pAbO	CD4_Q	-0.136931
	LAG.pAbO	0.321121	98.8571	LAG.pAbO	CD4_Q	-0.345731
	CD195.pAbO	0.0908289	93.1429	CD195.pAbO	CD4_Q	-0.31224
	CD69.pAbO	0.421603	99.4286	CD69.pAbO	CD4_Q	-0.274443
	CD103.pAbO	0.0588691	86.8571	CD103.pAbO	CD4_Q	-0.243216
	CD45RA.pAbO	40.3725	100	CD45RA.pAbO	CD4_Q	2.5
	CD184.pAbO	2.96346	100	CD184.pAbO	CD4_Q	2.5
	CD197.pAbO	6.96371	100	CD197.pAbO	CD4_Q	2.5
	CD196.pAbO1	4.25897	99.6815	CD196.pAbO	CD4_P	0.778569
	CD272.pAbO1	8.51801	100	CD272.pAbO	CD4_P	0.430369
	CD62L.pAbO1	7.58621	99.6815	CD62L.pAbO	CD4_P	-0.159743
	CD278.pAbO1	0.737629	100	CD278.pAbO	CD4_P	-0.443764
	CD73.pAbO1	4.18885	99.3631	CD73.pAbO	CD4_P	0.314684
	CXCR5.pAbO1	0.827416	90.1274	CXCR5.pAbO	CD4_P	-0.31295
	CD161.pAbO1	1.7767	95.5414	CD161.pAbO	CD4_P	-0.441847
	CD25.pAbO1	10.8371	99.6815	CD25.pAbO	CD4_P	0.442405
	CD183.pAbO1	6.19835	100	CD183.pAbO	CD4_P	0.101528
	CD38.pAbO1	1.47006	98.4076	CD38.pAbO	CD4_P	-0.61504
	LAG.pAbO1	0.299108	98.7261	LAG.pAbO	CD4_P	-0.497434
	CD195.pAbO1	0.0825432	85.9873	CD195.pAbO	CD4_P	-0.377591
	CD69.pAbO1	0.82233	98.0892	CD69.pAbO	CD4_P	-0.198982
	CD103.pAbO1	55.5904	100	CD103.pAbO	CD4_P	2.5
	CD45RA.pAbO1	2.0285	100	CD45RA.pAbO	CD4_P	-0.268106
	CD184.pAbO1	0.47861	99.0446	CD184.pAbO	CD4_P	-0.537501
	CD197.pAbO1	0.666488	99.6815	CD197.pAbO	CD4_P	-0.737605
	CD196.pAbO2	2.12875	99.5662	CD196.pAbO	CD4_O	-0.230777
	CD272.pAbO2	7.97593	100	CD272.pAbO	CD4_O	0.242558
	CD62L.pAbO2	4.90541	100	CD62L.pAbO	CD4_O	-0.44344
	CD278.pAbO2	1.38945	100	CD278.pAbO	CD4_O	0.071488
	CD73.pAbO2	0.979106	98.9154	CD73.pAbO	CD4_O	-0.237915
	CXCR5.pAbO2	0.38257	94.3601	CXCR5.pAbO	CD4_O	-0.454512
	CD161.pAbO2	5.95203	99.5662	CD161.pAbO	CD4_O	1.42893
	CD25.pAbO2	7.99951	99.7831	CD25.pAbO	CD4_O	0.0900835
	CD183.pAbO2	5.12463	100	CD183.pAbO	CD4_O	-0.202087
	CD38.pAbO2	2.61312	99.3492	CD38.pAbO	CD4_O	-0.477512
	LAG.pAbO2	0.303065	98.2646	LAG.pAbO	CD4_O	-0.470165
	CD195.pAbO2	0.0710261	83.5141	CD195.pAbO	CD4_O	-0.468429
	CD69.pAbO2	22.4606	100	CD69.pAbO	CD4_O	2.5
	CD103.pAbO2	0.124652	78.308	CD103.pAbO	CD4_O	-0.238331
	CD45RA.pAbO2	2.62784	99.7831	CD45RA.pAbO	CD4_O	-0.204468
	CD184.pAbO2	0.538759	98.6985	CD184.pAbO	CD4_O	-0.437632
	CD197.pAbO2	0.917696	98.0477	CD197.pAbO	CD4_O	-0.598475
	CD196.pAbO3	4.99337	99.7845	CD196.pAbO	CD4_N	1.12654
	CD272.pAbO3	6.80454	100	CD272.pAbO	CD4_N	-0.163287
	CD62L.pAbO3	4.86285	100	CD62L.pAbO	CD4_N	-0.447944
	CD278.pAbO3	0.661064	99.1379	CD278.pAbO	CD4_N	-0.504288
	CD73.pAbO3	0.614806	98.0603	CD73.pAbO	CD4_N	-0.300634
	CXCR5.pAbO3	0.372504	94.8276	CXCR5.pAbO	CD4_N	-0.457715
	CD161.pAbO3	1.29055	99.7845	CD161.pAbO	CD4_N	-0.65967
	CD25.pAbO3	1.99497	100	CD25.pAbO	CD4_N	-0.655452
	CD183.pAbO3	8.28767	100	CD183.pAbO	CD4_N	0.692326
	CD38.pAbO3	1.223	99.3534	CD38.pAbO	CD4_N	-0.644766
	LAG.pAbO3	0.765716	100	LAG.pAbO	CD4_N	2.5
	CD195.pAbO3	0.581595	99.7845	CD195.pAbO	CD4_N	2.5
	CD69.pAbO3	0.379415	98.7069	CD69.pAbO	CD4_N	-0.282388
	CD103.pAbO3	0.0732554	87.7155	CD103.pAbO	CD4_N	-0.242147
	CD45RA.pAbO3	0.995863	99.7845	CD45RA.pAbO	CD4_N	-0.377752
	CD184.pAbO3	0.667583	98.9224	CD184.pAbO	CD4_N	-0.223737
	CD197.pAbO3	1.81784	99.7845	CD197.pAbO	CD4_N	-0.0999342
	CD196.pAbO4	2.42298	98.995	CD196.pAbO	CD4_M	-0.0913631
	CD272.pAbO4	5.18812	100	CD272.pAbO	CD4_M	-0.72332
	CD62L.pAbO4	2.61658	99.33	CD62L.pAbO	CD4_M	-0.685655
	CD278.pAbO4	0.582172	94.6399	CD278.pAbO	CD4_M	-0.56665
	CD73.pAbO4	0.722878	96.1474	CD73.pAbO	CD4_M	-0.282028
	CXCR5.pAbO4	1.71255	91.2898	CXCR5.pAbO	CD4_M	-0.0312774
	CD161.pAbO4	2.291	95.8124	CD161.pAbO	CD4_M	-0.211415
	CD25.pAbO4	2.84442	99.1625	CD25.pAbO	CD4_M	-0.549983
	CD183.pAbO4	4.38992	100	CD183.pAbO	CD4_M	-0.409844
	CD38.pAbO4	2.51653	98.66	CD38.pAbO	CD4_M	-0.489133
	LAG.pAbO4	0.630013	95.9799	LAG.pAbO	CD4_M	1.78296
	CD195.pAbO4	0.174518	84.7571	CD195.pAbO	CD4_M	0.347836
	CD69.pAbO4	0.499414	94.9749	CD69.pAbO	CD4_M	-0.259791
	CD103.pAbO4	0.0885345	65.9966	CD103.pAbO	CD4_M	-0.241013
	CD45RA.pAbO4	1.93787	99.33	CD45RA.pAbO	CD4_M	-0.277728
	CD184.pAbO4	0.772523	96.9849	CD184.pAbO	CD4_M	-0.0494991
	CD197.pAbO4	1.37575	98.8275	CD197.pAbO	CD4_M	-0.344785
	CD196.pAbO5	1.30397	99.8498	CD196.pAbO	CD4_L	-0.62158
	CD272.pAbO5	6.3062	100	CD272.pAbO	CD4_L	-0.335943
	CD62L.pAbO5	21.9649	100	CD62L.pAbO	CD4_L	1.36188
	CD278.pAbO5	4.99089	100	CD278.pAbO	CD4_L	2.5
	CD73.pAbO5	0.341807	99.0991	CD73.pAbO	CD4_L	-0.347635
	CXCR5.pAbO5	0.967104	96.8468	CXCR5.pAbO	CD4_L	-0.268498
	CD161.pAbO5	1.37508	99.3994	CD161.pAbO	CD4_L	-0.621798
	CD25.pAbO5	13.062	100	CD25.pAbO	CD4_L	0.718647
	CD183.pAbO5	6.71864	100	CD183.pAbO	CD4_L	0.248651
	CD38.pAbO5	26.0417	100	CD38.pAbO	CD4_L	2.3413
	LAG.pAbO5	0.29943	99.3994	LAG.pAbO	CD4_L	-0.495215
	CD195.pAbO5	0.0776563	92.3423	CD195.pAbO	CD4_L	-0.416135
	CD69.pAbO5	0.345992	99.3994	CD69.pAbO	CD4_L	-0.288682
	CD103.pAbO5	0.0909738	82.4324	CD103.pAbO	CD4_L	-0.240831
	CD45RA.pAbO5	1.65014	99.8498	CD45RA.pAbO	CD4_L	-0.30828
	CD184.pAbO5	0.403058	99.5495	CD184.pAbO	CD4_L	-0.662945
	CD197.pAbO5	1.86832	100	CD197.pAbO	CD4_L	-0.0719777
	CD196.pAbO6	1.20235	99.903	CD196.pAbO	CD4_K	-0.669728
	CD272.pAbO6	3.33692	99.903	CD272.pAbO	CD4_K	-1.3647
	CD62L.pAbO6	7.90623	100	CD62L.pAbO	CD4_K	-0.125878
	CD278.pAbO6	2.15788	100	CD278.pAbO	CD4_K	0.67891
	CD73.pAbO6	0.534096	99.612	CD73.pAbO	CD4_K	-0.31453
	CXCR5.pAbO6	0.555593	96.2173	CXCR5.pAbO	CD4_K	-0.399451
	CD161.pAbO6	2.25843	98.5451	CD161.pAbO	CD4_K	-0.226007
	CD25.pAbO6	5.7831	100	CD25.pAbO	CD4_K	-0.18511
	CD183.pAbO6	10.0052	100	CD183.pAbO	CD4_K	1.17799
	CD38.pAbO6	18.7109	100	CD38.pAbO	CD4_K	1.4593
	LAG.pAbO6	0.40195	98.8361	LAG.pAbO	CD4_K	0.211292
	CD195.pAbO6	0.0815316	90.6887	CD195.pAbO	CD4_K	-0.385569
	CD69.pAbO6	0.419316	98.3511	CD69.pAbO	CD4_K	-0.274874
	CD103.pAbO6	0.0566002	78.9525	CD103.pAbO	CD4_K	-0.243384
	CD45RA.pAbO6	1.61009	99.903	CD45RA.pAbO	CD4_K	-0.312533
	CD184.pAbO6	0.382705	98.1571	CD184.pAbO	CD4_K	-0.696737
	CD197.pAbO6	1.08799	98.9331	CD197.pAbO	CD4_K	-0.504157
	CD196.pAbO7	1.23256	99.7867	CD196.pAbO	CD4_J	-0.655414
	CD272.pAbO7	7.40153	100	CD272.pAbO	CD4_J	0.043548
	CD62L.pAbO7	5.97983	99.9147	CD62L.pAbO	CD4_J	-0.329739
	CD278.pAbO7	0.779129	99.7867	CD278.pAbO	CD4_J	-0.41096
	CD73.pAbO7	1.26774	98.8908	CD73.pAbO	CD4_J	-0.188224
	CXCR5.pAbO7	9.42333	99.9573	CXCR5.pAbO	CD4_J	2.42249
	CD161.pAbO7	1.07764	98.2509	CD161.pAbO	CD4_J	-0.755068
	CD25.pAbO7	2.37915	99.7014	CD25.pAbO	CD4_J	-0.607752
	CD183.pAbO7	15.2083	100	CD183.pAbO	CD4_J	2.5
	CD38.pAbO7	1.93217	99.872	CD38.pAbO	CD4_J	-0.559441
	LAG.pAbO7	0.296563	98.8908	LAG.pAbO	CD4_J	-0.51497
	CD195.pAbO7	0.0826368	92.1928	CD195.pAbO	CD4_J	-0.376853
	CD69.pAbO7	0.499306	99.4454	CD69.pAbO	CD4_J	-0.259811
	CD103.pAbO7	0.042426	72.5256	CD103.pAbO	CD4_J	-0.244437
	CD45RA.pAbO7	1.32229	99.9147	CD45RA.pAbO	CD4_J	-0.343091
	CD184.pAbO7	1.15441	99.9147	CD184.pAbO	CD4_J	0.584571
	CD197.pAbO7	2.47636	99.9573	CD197.pAbO	CD4_J	0.264786
	CD196.pAbO8	2.84064	100	CD196.pAbO	CD4_I	0.10653
	CD272.pAbO8	4.44492	100	CD272.pAbO	CD4_I	-0.980811
	CD62L.pAbO8	27.2707	99.8774	CD62L.pAbO	CD4_I	1.92338
	CD278.pAbO8	2.41431	99.8774	CD278.pAbO	CD4_I	0.88161
	CD73.pAbO8	0.442665	98.8557	CD73.pAbO	CD4_I	-0.330271
	CXCR5.pAbO8	0.797269	96.4446	CXCR5.pAbO	CD4_I	-0.322544
	CD161.pAbO8	1.28483	98.6923	CD161.pAbO	CD4_I	-0.662233
	CD25.pAbO8	34.957	100	CD25.pAbO	CD4_I	2.5
	CD183.pAbO8	2.50064	99.9591	CD183.pAbO	CD4_I	-0.944076
	CD38.pAbO8	7.00425	99.8774	CD38.pAbO	CD4_I	0.0508079
	LAG.pAbO8	0.308057	99.2235	LAG.pAbO	CD4_I	-0.435758
	CD195.pAbO8	0.0834625	94.0335	CD195.pAbO	CD4_I	-0.37034
	CD69.pAbO8	0.335894	98.9783	CD69.pAbO	CD4_I	-0.290583
	CD103.pAbO8	0.0672841	86.1463	CD103.pAbO	CD4_I	-0.242591
	CD45RA.pAbO8	1.35017	99.9591	CD45RA.pAbO	CD4_I	-0.340132
	CD184.pAbO8	0.406011	98.6105	CD184.pAbO	CD4_I	-0.658041
	CD197.pAbO8	0.968682	99.6731	CD197.pAbO	CD4_I	-0.570236
	CD196.pAbO9	3.40441	99.8795	CD196.pAbO	CD4_H	0.373661
	CD272.pAbO9	8.24004	100	CD272.pAbO	CD4_H	0.334063
	CD62L.pAbO9	5.61349	99.9196	CD62L.pAbO	CD4_H	-0.368507
	CD278.pAbO9	0.873928	99.8393	CD278.pAbO	CD4_H	-0.336023
	CD73.pAbO9	0.331013	98.192	CD73.pAbO	CD4_H	-0.349493
	CXCR5.pAbO9	10.4084	99.9598	CXCR5.pAbO	CD4_H	2.5
	CD161.pAbO9	7.24989	99.7188	CD161.pAbO	CD4_H	2.01045
	CD25.pAbO9	4.06452	99.8795	CD25.pAbO	CD4_H	-0.398492
	CD183.pAbO9	1.63941	99.9598	CD183.pAbO	CD4_H	-1.18761
	CD38.pAbO9	1.85962	99.7991	CD38.pAbO	CD4_H	-0.56817
	LAG.pAbO9	0.276548	98.6742	LAG.pAbO	CD4_H	-0.6529
	CD195.pAbO9	0.0741398	86.6211	CD195.pAbO	CD4_H	-0.44387
	CD69.pAbO9	0.417094	98.3528	CD69.pAbO	CD4_H	-0.275292
	CD103.pAbO9	0.0459609	75.7734	CD103.pAbO	CD4_H	-0.244174
	CD45RA.pAbO9	1.42507	99.9598	CD45RA.pAbO	CD4_H	-0.332178
	CD184.pAbO9	0.99972	99.6786	CD184.pAbO	CD4_H	0.327729
	CD197.pAbO9	2.40399	99.9598	CD197.pAbO	CD4_H	0.224702
	CD196.pAbO10	2.56918	99.8911	CD196.pAbO	CD4_G	-0.0220912
	CD272.pAbO10	8.13849	100	CD272.pAbO	CD4_G	0.298881
	CD62L.pAbO10	7.27556	99.7822	CD62L.pAbO	CD4_G	-0.192618
	CD278.pAbO10	0.406415	99.1652	CD278.pAbO	CD4_G	-0.705581
	CD73.pAbO10	24.5923	100	CD73.pAbO	CD4_G	2.5
	CXCR5.pAbO10	0.224577	94.4828	CXCR5.pAbO	CD4_G	-0.504789
	CD161.pAbO10	2.58811	97.4955	CD161.pAbO	CD4_G	-0.0782921
	CD25.pAbO10	7.07551	100	CD25.pAbO	CD4_G	-0.0246426
	CD183.pAbO10	8.16263	100	CD183.pAbO	CD4_G	0.656968
	CD38.pAbO10	0.732374	99.637	CD38.pAbO	CD4_G	-0.703795
	LAG.pAbO10	0.274004	98.657	LAG.pAbO	CD4_G	-0.670433
	CD195.pAbO10	0.0689291	87.3321	CD195.pAbO	CD4_G	-0.484968
	CD69.pAbO10	0.667955	99.4918	CD69.pAbO	CD4_G	-0.228052
	CD103.pAbO10	0.0446927	74.0109	CD103.pAbO	CD4_G	-0.244268
	CD45RA.pAbO10	1.75332	99.8911	CD45RA.pAbO	CD4_G	-0.297325
	CD184.pAbO10	0.666085	99.637	CD184.pAbO	CD4_G	-0.226225
	CD197.pAbO10	1.01573	99.5281	CD197.pAbO	CD4_G	-0.544181
	CD196.pAbO11	1.69574	99.8555	CD196.pAbO	CD4_F	-0.43595
	CD272.pAbO11	10.5753	100	CD272.pAbO	CD4_F	1.14314
	CD62L.pAbO11	6.62322	99.9278	CD62L.pAbO	CD4_F	-0.261653
	CD278.pAbO11	3.38038	99.9639	CD278.pAbO	CD4_F	1.64527
	CD73.pAbO11	0.360198	98.8443	CD73.pAbO	CD4_F	-0.344469
	CXCR5.pAbO11	3.17562	98.3749	CXCR5.pAbO	CD4_F	0.434307
	CD161.pAbO11	2.95422	99.6027	CD161.pAbO	CD4_F	0.0857474
	CD25.pAbO11	3.21487	99.7472	CD25.pAbO	CD4_F	-0.503986
	CD183.pAbO11	6.22781	99.9639	CD183.pAbO	CD4_F	0.109859
	CD38.pAbO11	14.6246	99.9278	CD38.pAbO	CD4_F	0.967655
	LAG.pAbO11	0.298332	98.7721	LAG.pAbO	CD4_F	-0.502777
	CD195.pAbO11	0.0783394	92.1632	CD195.pAbO	CD4_F	-0.410746
	CD69.pAbO11	0.355916	98.4832	CD69.pAbO	CD4_F	-0.286813
	CD103.pAbO11	0.0421588	75.8758	CD103.pAbO	CD4_F	-0.244456
	CD45RA.pAbO11	1.54313	99.9278	CD45RA.pAbO	CD4_F	-0.319642
	CD184.pAbO11	0.390574	98.6277	CD184.pAbO	CD4_F	-0.683672
	CD197.pAbO11	4.45734	99.8917	CD197.pAbO	CD4_F	1.36194
	CD196.pAbO12	1.19793	99.5891	CD196.pAbO	CD4_E	-0.67182
	CD272.pAbO12	14.5392	100	CD272.pAbO	CD4_E	2.5
	CD62L.pAbO12	34.5986	100	CD62L.pAbO	CD4_E	2.5
	CD278.pAbO12	0.897574	99.7652	CD278.pAbO	CD4_E	-0.317332
	CD73.pAbO12	0.452171	98.9727	CD73.pAbO	CD4_E	-0.328634
	CXCR5.pAbO12	0.423635	95.0103	CXCR5.pAbO	CD4_E	-0.441444
	CD161.pAbO12	0.775185	96.5659	CD161.pAbO	CD4_E	-0.890583
	CD25.pAbO12	7.96892	99.8239	CD25.pAbO	CD4_E	0.0862856
	CD183.pAbO12	5.87237	99.9413	CD183.pAbO	CD4_E	0.00934939
	CD38.pAbO12	0.807234	99.2956	CD38.pAbO	CD4_E	-0.694788
	LAG.pAbO12	0.285978	98.2683	LAG.pAbO	CD4_E	-0.587912
	CD195.pAbO12	0.0799673	89.9031	CD195.pAbO	CD4_E	-0.397907
	CD69.pAbO12	0.617338	99.5304	CD69.pAbO	CD4_E	-0.237584
	CD103.pAbO12	0.0461045	76.9005	CD103.pAbO	CD4_E	-0.244163
	CD45RA.pAbO12	1.40889	99.9119	CD45RA.pAbO	CD4_E	-0.333896
	CD184.pAbO12	0.733999	99.501	CD184.pAbO	CD4_E	-0.113464
	CD197.pAbO12	4.88505	99.9119	CD197.pAbO	CD4_E	1.59883
	CD196.pAbO13	9.3471	99.9496	CD196.pAbO	CD4_D	2.5
	CD272.pAbO13	7.68619	100	CD272.pAbO	CD4_D	0.142175
	CD62L.pAbO13	5.36023	99.8489	CD62L.pAbO	CD4_D	-0.395308
	CD278.pAbO13	0.767824	99.6475	CD278.pAbO	CD4_D	-0.419896
	CD73.pAbO13	0.495754	98.8922	CD73.pAbO	CD4_D	-0.321131
	CXCR5.pAbO13	0.336192	93.4542	CXCR5.pAbO	CD4_D	-0.46927
	CD161.pAbO13	7.04019	99.4713	CD161.pAbO	CD4_D	1.91649
	CD25.pAbO13	10.8239	99.9748	CD25.pAbO	CD4_D	0.440768
	CD183.pAbO13	2.19009	100	CD183.pAbO	CD4_D	-1.03189
	CD38.pAbO13	1.36053	99.5972	CD38.pAbO	CD4_D	-0.628218
	LAG.pAbO13	0.304212	98.2125	LAG.pAbO	CD4_D	-0.46226
	CD195.pAbO13	0.0793768	87.5881	CD195.pAbO	CD4_D	-0.402565
	CD69.pAbO13	0.580467	99.1692	CD69.pAbO	CD4_D	-0.244527
	CD103.pAbO13	0.047767	75.5791	CD103.pAbO	CD4_D	-0.24404
	CD45RA.pAbO13	1.23453	99.7482	CD45RA.pAbO	CD4_D	-0.35241
	CD184.pAbO13	0.523539	98.6153	CD184.pAbO	CD4_D	-0.462902
	CD197.pAbO13	1.25583	99.4461	CD197.pAbO	CD4_D	-0.411201
	CD196.pAbO14	0.832136	99.7442	CD196.pAbO	CD4_C	-0.845144
	CD272.pAbO14	1.52807	99.9767	CD272.pAbO	CD4_C	-1.9914
	CD62L.pAbO14	2.64055	100	CD62L.pAbO	CD4_C	-0.683119
	CD278.pAbO14	0.13023	96.3488	CD278.pAbO	CD4_C	-0.923899
	CD73.pAbO14	0.466197	99.8837	CD73.pAbO	CD4_C	-0.326219
	CXCR5.pAbO14	0.134051	97.2558	CXCR5.pAbO	CD4_C	-0.533597
	CD161.pAbO14	0.302686	98.3721	CD161.pAbO	CD4_C	-1.10229
	CD25.pAbO14	0.448598	99.7907	CD25.pAbO	CD4_C	-0.847453
	CD183.pAbO14	1.12154	99.9767	CD183.pAbO	CD4_C	-1.33404
	CD38.pAbO14	22.0573	100	CD38.pAbO	CD4_C	1.86192
	LAG.pAbO14	0.336931	99.5349	LAG.pAbO	CD4_C	-0.236782
	CD195.pAbO14	0.254	99.3256	CD195.pAbO	CD4_C	0.974728
	CD69.pAbO14	1.31793	99.7907	CD69.pAbO	CD4_C	-0.105655
	CD103.pAbO14	0.124805	95.6977	CD103.pAbO	CD4_C	-0.238319
	CD45RA.pAbO14	8.00781	99.8837	CD45RA.pAbO	CD4_C	0.366782
	CD184.pAbO14	0.909848	99.8605	CD184.pAbO	CD4_C	0.178509
	CD197.pAbO14	0.384368	99.5116	CD197.pAbO	CD4_C	-0.893856
	CD196.pAbO15	1.43215	99.6665	CD196.pAbO	CD4_B	-0.560845
	CD272.pAbO15	6.46759	100	CD272.pAbO	CD4_B	-0.280028
	CD62L.pAbO15	2.7052	99.8771	CD62L.pAbO	CD4_B	-0.676277
	CD278.pAbO15	0.822196	99.5086	CD278.pAbO	CD4_B	-0.376916
	CD73.pAbO15	1.24711	99.4033	CD73.pAbO	CD4_B	-0.191774
	CXCR5.pAbO15	0.337862	95.7353	CXCR5.pAbO	CD4_B	-0.468739
	CD161.pAbO15	3.21768	99.4735	CD161.pAbO	CD4_B	0.203789
	CD25.pAbO15	0.860212	98.9996	CD25.pAbO	CD4_B	-0.796346
	CD183.pAbO15	4.79766	100	CD183.pAbO	CD4_B	-0.294546
	CD38.pAbO15	2.5372	99.9473	CD38.pAbO	CD4_B	-0.486647
	LAG.pAbO15	0.58857	98.9119	LAG.pAbO	CD4_B	1.49735
	CD195.pAbO15	0.175989	94.4717	CD195.pAbO	CD4_B	0.359439
	CD69.pAbO15	0.97043	99.6314	CD69.pAbO	CD4_B	-0.171093
	CD103.pAbO15	0.0819432	83.2046	CD103.pAbO	CD4_B	-0.241502
	CD45RA.pAbO15	6.16624	100	CD45RA.pAbO	CD4_B	0.171243
	CD184.pAbO15	0.851938	99.7016	CD184.pAbO	CD4_B	0.082358
	CD197.pAbO15	0.574734	98.8592	CD197.pAbO	CD4_B	-0.788423
	CD196.pAbO16	2.86685	99.8259	CD196.pAbO	CD4_A	0.118951
	CD272.pAbO16	8.99145	100	CD272.pAbO	CD4_A	0.594402
	CD62L.pAbO16	1.40154	99.7824	CD62L.pAbO	CD4_A	-0.814237
	CD278.pAbO16	0.551442	99.3763	CD278.pAbO	CD4_A	-0.590941
	CD73.pAbO16	0.875166	99.0426	CD73.pAbO	CD4_A	-0.25581
	CXCR5.pAbO16	0.255561	95.3583	CXCR5.pAbO	CD4_A	-0.494929
	CD161.pAbO16	5.03144	97.7517	CD161.pAbO	CD4_A	1.01646
	CD25.pAbO16	6.90333	99.9275	CD25.pAbO	CD4_A	-0.0460199
	CD183.pAbO16	8.06698	100	CD183.pAbO	CD4_A	0.629921
	CD38.pAbO16	0.95886	99.7099	CD38.pAbO	CD4_A	-0.676545
	LAG.pAbO16	0.322331	98.2449	LAG.pAbO	CD4_A	-0.337396
	CD195.pAbO16	0.0805475	87.2933	CD195.pAbO	CD4_A	-0.393331
	CD69.pAbO16	0.831917	99.6084	CD69.pAbO	CD4_A	-0.197177
	CD103.pAbO16	0.0524706	76.1387	CD103.pAbO	CD4_A	-0.243691
	CD45RA.pAbO16	1.97517	99.913	CD45RA.pAbO	CD4_A	-0.273769
	CD184.pAbO16	0.796882	99.6809	CD184.pAbO	CD4_A	-0.0090551
	CD197.pAbO16	0.850827	99.3328	CD197.pAbO	CD4_A	-0.63551
	Marker	avg.exp	pct.exp	features.plot	id	avg.exp.scaled
mRNA expression	NKG7	1.63825	47.4286	NKG7	CD4_Q	-0.425281
	GZMA	0.631755	48.5714	GZMA	CD4_Q	-0.744119
	GZMB	0.627707	54.2857	GZMB	CD4_Q	-0.277766
	GZMH	0.238839	63.4286	GZMH	CD4_Q	-0.408716
	GNLY	0.404092	69.7143	GNLY	CD4_Q	-0.432971
	CCL5	4.72579	60.5714	CCL5	CD4_Q	-0.628693
	BTLA	0.167515	50.2857	BTLA	CD4_Q	-1.01775
	SELL	53.2962	88.5714	SELL	CD4_Q	0.948817
	ICOS	5.73804	78.8571	ICOS	CD4_Q	-0.790423
	NT5E	0.127091	55.4286	NT5E	CD4_Q	-0.215389
	CXCR5	0.591803	81.1429	CXCR5	CD4_Q	-0.487131
	KLRB1	6.51954	90.8571	KLRB1	CD4_Q	-1.07348
	IL2RA	1.2614	73.1429	IL2RA	CD4_Q	-0.485912
	CXCR3	0.0606301	57.7143	CXCR3	CD4_Q	-1.36288
	FOXP3	0.042665	58.2857	FOXP3	CD4_Q	-0.556224
	CTLA4	3.10344	73.1429	CTLA4	CD4_Q	-0.76789
	IKZF2	0.121142	57.7143	IKZF2	CD4_Q	-0.574212
	TOP2A	0.0108884	76	TOP2A	CD4_Q	-0.254479
	MKI67	0.000953189	82.2857	MKI67	CD4_Q	-0.271937
	CD38	0.327278	41.1429	CD38	CD4_Q	0.127467
	LAG3	0.318757	63.4286	LAG3	CD4_Q	-0.784694
	CCR5	0.0780739	58.2857	CCR5	CD4_Q	-0.843302
	ITGAE	6.00675	69.1429	ITGAE	CD4_Q	0.236633
	CXCR4	311.799	98.8571	CXCR4	CD4_Q	0.488362
	CCR7	41.0094	88	CCR7	CD4_Q	2.5
	CD14	0.220526	56.5714	CD14	CD4_Q	-0.258137
	NKG71	28.8308	65.2866	NKG7	CD4_P	-0.140598
	GZMA1	13.0895	52.2293	GZMA	CD4_P	-0.0965181
	GZMB1	0.376062	48.7261	GZMB	CD4_P	-0.331562
	GZMH1	2.51466	60.1911	GZMH	CD4_P	-0.291367
	GNLY1	11.3118	67.1975	GNLY	CD4_P	-0.287912
	CCL51	99.9172	69.1083	CCL5	CD4_P	0.143335
	BTLA1	1.30608	59.5541	BTLA	CD4_P	1.75043
	SELL1	14.9471	63.6943	SELL	CD4_P	-0.771156
	ICOS1	4.76743	67.5159	ICOS	CD4_P	-0.997609
	NT5E1	1.07441	59.5541	NT5E	CD4_P	1.56766
	CXCR51	0.831015	69.7452	CXCR5	CD4_P	-0.40439
	KLRB11	36.4501	77.707	KLRB1	CD4_P	-0.200043
	IL2RA1	4.16648	72.293	IL2RA	CD4_P	1.01834
	CXCR31	3.13985	57.6433	CXCR3	CD4_P	-0.411283
	FOXP31	8.37094	62.4204	FOXP3	CD4_P	0.238968
	CTLA41	13.3369	60.5096	CTLA4	CD4_P	-0.128026
	IKZF21	2.47236	63.3758	IKZF2	CD4_P	1.47382
	TOP2A1	0.278261	52.8662	TOP2A	CD4_P	-0.240206
	MKI671	0.20025	66.5605	MKI67	CD4_P	-0.191142
	CD381	0.0160236	44.9045	CD38	CD4_P	-0.569692
	LAG31	1.52006	53.5032	LAG3	CD4_P	-0.151746
	CCR51	1.44588	57.6433	CCR5	CD4_P	-0.0290721
	ITGAE1	10.2991	62.7389	ITGAE	CD4_P	1.22781
	CXCR41	281.602	95.8599	CXCR4	CD4_P	0.190975
	CCR71	4.03188	74.2038	CCR7	CD4_P	-0.837575
	CD141	0.00348371	45.2229	CD14	CD4_P	-0.265393
	NKG72	71.948	69.6312	NKG7	CD4_O	0.310806
	GZMA2	19.5383	54.8807	GZMA	CD4_O	0.238714
	GZMB2	3.06862	58.1345	GZMB	CD4_O	0.244048
	GZMH2	13.545	66.1605	GZMH	CD4_O	0.277392
	GNLY2	37.5281	69.4143	GNLY	CD4_O	0.0607342
	CCL52	113.893	73.5358	CCL5	CD4_O	0.256682
	BTLA2	1.27677	59.0022	BTLA	CD4_O	1.67916
	SELL2	17.5765	65.2928	SELL	CD4_O	-0.653228
	ICOS2	11.6014	72.4512	ICOS	CD4_O	0.461154
	NT5E2	0.0505994	58.5683	NT5E	CD4_O	-0.359362
	CXCR52	0.945497	70.0651	CXCR5	CD4_O	-0.364792
	KLRB12	55.1549	81.5618	KLRB1	CD4_O	0.345801
	IL2RA2	1.76891	77.0065	IL2RA	CD4_O	-0.223124
	CXCR32	5.42994	67.8959	CXCR3	CD4_O	0.296445
	FOXP32	14.6032	72.0174	FOXP3	CD4_O	0.834026
	CTLA42	32.4014	68.5466	CTLA4	CD4_O	1.06401
	IKZF22	2.63139	69.6312	IKZF2	CD4_O	1.61234
	TOP2A2	0.15676	61.6052	TOP2A	CD4_O	-0.246692
	MKI672	0.181207	69.4143	MKI67	CD4_O	-0.198863
	CD382	0.0404275	50.5423	CD38	CD4_O	-0.515031
	LAG32	1.73559	62.4729	LAG3	CD4_O	-0.0381878
	CCR52	2.72868	62.4729	CCR5	CD4_O	0.734553
	ITGAE2	2.17538	55.0976	ITGAE	CD4_O	-0.6481
	CXCR42	283.29	97.8308	CXCR4	CD4_O	0.2076
	CCR72	6.58096	77.8742	CCR7	CD4_O	-0.582123
	CD142	0.166971	54.4469	CD14	CD4_O	-0.259928
	NKG73	85.1645	71.1207	NKG7	CD4_N	0.449171
	GZMA3	21.8302	62.069	GZMA	CD4_N	0.35786
	GZMB3	4.35245	57.3276	GZMB	CD4_N	0.518502
	GZMH3	15.4504	67.8879	GZMH	CD4_N	0.375638
	GNLY3	67.033	68.319	GNLY	CD4_N	0.453114
	CCL53	142.849	71.5517	CCL5	CD4_N	0.491526
	BTLA3	0.651722	57.7586	BTLA	CD4_N	0.159492
	SELL3	25.2322	71.3362	SELL	CD4_N	-0.309866
	ICOS3	7.71234	66.1638	ICOS	CD4_N	-0.368993
	NT5E3	0.158352	62.7155	NT5E	CD4_N	-0.156549
	CXCR53	1.06566	71.7672	CXCR5	CD4_N	-0.323229
	KLRB13	43.4145	79.0948	KLRB1	CD4_N	0.00319333
	IL2RA3	0.815564	74.7845	IL2RA	CD4_N	-0.716764
	CXCR33	5.61412	68.1034	CXCR3	CD4_N	0.353363
	FOXP33	1.57365	69.181	FOXP3	CD4_N	-0.410043
	CTLA43	8.35715	59.6983	CTLA4	CD4_N	-0.439394
	IKZF23	0.108445	64.6552	IKZF2	CD4_N	-0.585272
	TOP2A3	0.179361	59.4828	TOP2A	CD4_N	-0.245486
	MKI673	0.00435034	69.8276	MKI67	CD4_N	-0.27056
	CD383	0.156764	43.319	CD38	CD4_N	-0.254455
	LAG33	1.66362	59.6983	LAG3	CD4_N	-0.0761105
	CCR53	1.24109	59.4828	CCR5	CD4_N	-0.150983
	ITGAE3	2.69754	54.0948	ITGAE	CD4_N	-0.527524
	CXCR43	287.002	93.9655	CXCR4	CD4_N	0.244155
	CCR73	11.311	79.0948	CCR7	CD4_N	-0.10811
	CD143	1.11486	48.4914	CD14	CD4_N	-0.228238
	NKG74	16.6757	53.0988	NKG7	CD4_M	-0.267851
	GZMA4	7.54872	53.7688	GZMA	CD4_M	-0.384548
	GZMB4	1.05934	30.6533	GZMB	CD4_M	-0.185492
	GZMH4	2.22498	52.0938	GZMH	CD4_M	-0.306304
	GNLY4	13.3962	39.3635	GNLY	CD4_M	-0.260191
	CCL54	67.6265	59.6315	CCL5	CD4_M	-0.118551
	BTLA4	0.103852	58.6265	BTLA	CD4_M	-1.17253
	SELL4	25.8404	41.541	SELL	CD4_M	-0.282588
	ICOS4	13.0109	63.4841	ICOS	CD4_M	0.762039
	NT5E4	0.0120427	57.4539	NT5E	CD4_M	-0.431934
	CXCR54	3.8178	50.0838	CXCR5	CD4_M	0.62871
	KLRB14	21.2043	60.804	KLRB1	CD4_M	-0.644945
	IL2RA4	0.625474	50.4188	IL2RA	CD4_M	-0.815192
	CXCR34	3.42629	56.1139	CXCR3	CD4_M	-0.322762
	FOXP34	2.72284	58.124	FOXP3	CD4_M	-0.300318
	CTLA44	11.3632	52.0938	CTLA4	CD4_M	-0.251434
	IKZF24	0.314938	57.9564	IKZF2	CD4_M	-0.405405
	TOP2A4	0.53681	45.8961	TOP2A	CD4_M	-0.226405
	MKI674	0.00126984	42.7136	MKI67	CD4_M	-0.271809
	CD384	-0.00329283	24.2881	CD38	CD4_M	-0.612957
	LAG34	0.557394	42.7136	LAG3	CD4_M	-0.658961
	CCR54	1.57443	46.7337	CCR5	CD4_M	0.0474515
	ITGAE4	6.25392	49.4137	ITGAE	CD4_M	0.293709
	CXCR44	291.174	81.407	CXCR4	CD4_M	0.285242
	CCR74	17.6193	63.3166	CCR7	CD4_M	0.524068
	CD144	8.40938	31.3233	CD14	CD4_M	0.0156314
	NKG75	11.7167	62.1622	NKG7	CD4_L	-0.319768
	GZMA5	18.3496	60.961	GZMA	CD4_L	0.176923
	GZMB5	1.42079	45.6456	GZMB	CD4_L	-0.108223
	GZMH5	6.34395	57.0571	GZMH	CD4_L	-0.0939171
	GNLY5	20.5941	55.4054	GNLY	CD4_L	-0.164468
	CCL55	33.1093	66.5165	CCL5	CD4_L	-0.398495
	BTLA5	0.725429	33.7838	BTLA	CD4_L	0.338694
	SELL5	93.8395	92.7928	SELL	CD4_L	2.5
	ICOS5	17.3924	79.8799	ICOS	CD4_L	1.69731
	NT5E5	0.000928287	29.8799	NT5E	CD4_L	-0.452854
	CXCR55	0.659506	34.3844	CXCR5	CD4_L	-0.463713
	KLRB15	22.9049	85.7357	KLRB1	CD4_L	-0.595319
	IL2RA5	3.05128	78.8288	IL2RA	CD4_L	0.440887
	CXCR35	10.9433	68.6186	CXCR3	CD4_L	2.00027
	FOXP35	10.8488	75.976	FOXP3	CD4_L	0.475554
	CTLA45	47.804	90.5405	CTLA4	CD4_L	2.02708
	IKZF25	1.60404	61.7117	IKZF2	CD4_L	0.717467
	TOP2A5	77.4693	90.6907	TOP2A	CD4_L	2.5
	MKI675	10.238	72.3724	MKI67	CD4_L	2.5
	CD385	1.77509	44.5946	CD38	CD4_L	2.5
	LAG35	3.58908	57.5075	LAG3	CD4_L	0.938384
	CCR55	4.41305	62.6126	CCR5	CD4_L	1.73722
	ITGAE5	19.8945	82.5826	ITGAE	CD4_L	2.5
	CXCR45	80.5153	92.6426	CXCR4	CD4_L	-1.78937
	CCR75	5.07071	56.006	CCR7	CD4_L	-0.73347
	CD145	0.117665	60.961	CD14	CD4_L	-0.261576
	NKG76	45.6753	74.7818	NKG7	CD4_K	0.0357516
	GZMA6	41.4781	76.9156	GZMA	CD4_K	1.37923
	GZMB6	1.24805	56.935	GZMB	CD4_K	-0.14515
	GZMH6	10.4073	65.2764	GZMH	CD4_K	0.115602
	GNLY6	62.3781	71.872	GNLY	CD4_K	0.391209
	CCL56	176.143	84.3841	CCL5	CD4_K	0.76155
	BTLA6	0.322991	56.547	BTLA	CD4_K	-0.639744
	SELL6	25.1114	75.1697	SELL	CD4_K	-0.315283
	ICOS6	10.1264	74.1028	ICOS	CD4_K	0.146306
	NT5E6	0.0325688	60.3298	NT5E	CD4_K	-0.393299
	CXCR56	0.618636	64.1125	CXCR5	CD4_K	-0.47785
	KLRB16	36.2863	78.3705	KLRB1	CD4_K	-0.204821
	IL2RA6	2.56272	77.9825	IL2RA	CD4_K	0.187914
	CXCR36	11.3768	71.872	CXCR3	CD4_K	2.13426
	FOXP36	5.42008	73.1329	FOXP3	CD4_K	-0.0427832
	CTLA46	30.5322	75.0727	CTLA4	CD4_K	0.947136
	IKZF26	0.157529	70.3201	IKZF2	CD4_K	-0.542517
	TOP2A6	0.33221	64.2095	TOP2A	CD4_K	-0.237327
	MKI676	0.0966841	64.8885	MKI67	CD4_K	-0.233128
	CD386	0.814086	60.5238	CD38	CD4_K	1.21784
	LAG36	8.27007	61.3967	LAG3	CD4_K	2.5
	CCR56	6.44789	65.7614	CCR5	CD4_K	2.5
	ITGAE6	3.06183	59.8448	ITGAE	CD4_K	-0.443402
	CXCR46	256.731	96.8962	CXCR4	CD4_K	-0.0539613
	CCR76	7.9264	79.2435	CCR7	CD4_K	-0.447291
	CD146	0.0175876	48.5936	CD14	CD4_K	-0.264922
	NKG77	13.3388	61.8601	NKG7	CD4_J	-0.302786
	GZMA7	6.89142	49.0614	GZMA	CD4_J	-0.418717
	GZMB7	0.0892082	47.3549	GZMB	CD4_J	-0.392885
	GZMH7	1.20648	55.8874	GZMH	CD4_J	-0.358821
	GNLY7	2.57679	63.7372	GNLY	CD4_J	-0.404077
	CCL57	50.5127	63.6945	CCL5	CD4_J	-0.257349
	BTLA7	0.392601	53.7969	BTLA	CD4_J	-0.470503
	SELL7	37.9731	75.7679	SELL	CD4_J	0.26157
	ICOS7	10.8246	69.8379	ICOS	CD4_J	0.295357
	NT5E7	0.137189	58.1485	NT5E	CD4_J	-0.196381
	CXCR57	8.03386	70.1365	CXCR5	CD4_J	2.087
	KLRB17	20.0874	78.7543	KLRB1	CD4_J	-0.677539
	IL2RA7	1.09146	72.9096	IL2RA	CD4_J	-0.573905
	CXCR37	5.17935	60.4096	CXCR3	CD4_J	0.219001
	FOXP37	1.5406	62.628	FOXP3	CD4_J	-0.413199
	CTLA47	6.5884	61.9027	CTLA4	CD4_J	-0.549988
	IKZF27	0.0707647	53.157	IKZF2	CD4_J	-0.618093
	TOP2A7	0.320312	60.9215	TOP2A	CD4_J	-0.237962
	MKI677	0.00269035	63.3959	MKI67	CD4_J	-0.271233
	CD387	0.131479	40.1024	CD38	CD4_J	-0.31109
	LAG37	0.667289	58.0205	LAG3	CD4_J	-0.601059
	CCR57	0.172447	53.8823	CCR5	CD4_J	-0.787123
	ITGAE7	2.83127	57.8925	ITGAE	CD4_J	-0.496642
	CXCR47	337.056	97.4829	CXCR4	CD4_J	0.737093
	CCR77	22.6607	77.6877	CCR7	CD4_J	1.02929
	CD147	0.206476	48.2509	CD14	CD4_J	-0.258607
	NKG78	1.89266	58.725	NKG7	CD4_I	-0.422618
	GZMA8	2.36201	45.1982	GZMA	CD4_I	-0.654174
	GZMB8	0.0835873	41.9698	GZMB	CD4_I	-0.394087
	GZMH8	0.383013	57.172	GZMH	CD4_I	-0.401282
	GNLY8	1.19472	70.7397	GNLY	CD4_I	-0.422457
	CCL58	3.99408	61.7491	CCL5	CD4_I	-0.634627
	BTLA8	0.201588	62.5255	BTLA	CD4_I	-0.934909
	SELL8	57.5272	86.4732	SELL	CD4_I	1.13858
	ICOS8	12.6074	82.3866	ICOS	CD4_I	0.675908
	NT5E8	0.112857	54.8018	NT5E	CD4_I	-0.24218
	CXCR58	1.17266	68.8598	CXCR5	CD4_I	-0.286217
	KLRB18	25.6611	85.0838	KLRB1	CD4_I	-0.514887
	IL2RA8	8.32578	83.6943	IL2RA	CD4_I	2.5
	CXCR38	3.07635	62.8116	CXCR3	CD4_I	-0.430907
	FOXP38	43.2933	85.3698	FOXP3	CD4_I	2.5
	CTLA48	51.9549	84.1847	CTLA4	CD4_I	2.28662
	IKZF28	3.889	73.1508	IKZF2	CD4_I	2.5
	TOP2A8	0.230373	54.7201	TOP2A	CD4_I	-0.242763
	MKI678	0.202238	79.3216	MKI67	CD4_I	-0.190337
	CD388	0.260026	71.9657	CD38	CD4_I	-0.0231654
	LAG38	1.27413	68.3286	LAG3	CD4_I	-0.281324
	CCR58	1.55244	74.7855	CCR5	CD4_I	0.0343622
	ITGAE8	3.88996	71.0257	ITGAE	CD4_I	-0.252173
	CXCR48	253.125	96.6081	CXCR4	CD4_I	-0.089467
	CCR78	10.6164	84.4708	CCR7	CD4_I	-0.177714
	CD148	0.123791	65.0184	CD14	CD4_I	-0.261371
	NKG79	1.85043	49.9397	NKG7	CD4_H	-0.42306
	GZMA9	0.922614	36.6412	GZMA	CD4_H	-0.728999
	GZMB9	0.0945713	41.9446	GZMB	CD4_H	-0.391739
	GZMH9	0.431666	49.9397	GZMH	CD4_H	-0.398773
	GNLY9	1.03306	55.444	GNLY	CD4_H	-0.424606
	CCL59	3.5244	47.6898	CCL5	CD4_H	-0.638436
	BTLA9	1.21018	48.0916	BTLA	CD4_H	1.51725
	SELL9	46.6731	76.8984	SELL	CD4_H	0.651769
	ICOS9	15.1438	68.3809	ICOS	CD4_H	1.21731
	NT5E9	0.0292178	49.9397	NT5E	CD4_H	-0.399607
	CXCR59	10.1977	68.3407	CXCR5	CD4_H	2.5
	KLRB19	126.236	89.7147	KLRB1	CD4_H	2.42008
	IL2RA9	2.75012	64.8051	IL2RA	CD4_H	0.284946
	CXCR39	0.484431	51.0647	CXCR3	CD4_H	-1.23191
	FOXP39	1.56619	55.9663	FOXP3	CD4_H	-0.410756
	CTLA49	11.1474	60.8678	CTLA4	CD4_H	-0.264929
	IKZF29	0.314728	49.1764	IKZF2	CD4_H	-0.405589
	TOP2A9	0.621115	57.051	TOP2A	CD4_H	-0.221904
	MKI679	0.0313048	58.4974	MKI67	CD4_H	-0.259633
	CD389	0.0427528	40.6187	CD38	CD4_H	-0.509823
	LAG39	0.877178	54.4395	LAG3	CD4_H	-0.490472
	CCR59	0.0469531	45.4399	CCR5	CD4_H	-0.861827
	ITGAE9	3.55031	54.6404	ITGAE	CD4_H	-0.330603
	CXCR49	239.065	93.4914	CXCR4	CD4_H	-0.227936
	CCR79	23.033	74.3672	CCR7	CD4_H	1.0666
	CD149	0.118498	44.6364	CD14	CD4_H	-0.261548
	NKG710	6.94787	65.2269	NKG7	CD4_G	-0.369694
	GZMA10	11.7084	52.9946	GZMA	CD4_G	-0.168312
	GZMB10	0.1402	49.2559	GZMB	CD4_G	-0.381984
	GZMH10	0.69726	63.0853	GZMH	CD4_G	-0.385078
	GNLY10	10.5244	61.3067	GNLY	CD4_G	-0.298383
	CCL510	63.1109	75.1724	CCL5	CD4_G	-0.155174
	BTLA10	0.540018	57.677	BTLA	CD4_G	-0.112092
	SELL10	14.5285	67.4773	SELL	CD4_G	-0.789931
	ICOS10	6.59113	69.8367	ICOS	CD4_G	-0.608325
	NT5E10	2.0631	60.7985	NT5E	CD4_G	2.5
	CXCR510	0.431747	70.4537	CXCR5	CD4_G	-0.542493
	KLRB110	47.4196	78.2214	KLRB1	CD4_G	0.12007
	IL2RA10	1.88811	70.2722	IL2RA	CD4_G	-0.1614
	CXCR310	6.11982	65.3358	CXCR3	CD4_G	0.509643
	FOXP310	1.35075	60.7985	FOXP3	CD4_G	-0.431326
	CTLA410	2.5872	60.726	CTLA4	CD4_G	-0.800169
	IKZF210	0.224475	57.0962	IKZF2	CD4_G	-0.484203
	TOP2A10	0.0653125	54.4102	TOP2A	CD4_G	-0.251574
	MKI6710	0.0385325	68.9292	MKI67	CD4_G	-0.256702
	CD3810	0.00679944	37.4229	CD38	CD4_G	-0.590352
	LAG310	1.20184	52.8494	LAG3	CD4_G	-0.319413
	CCR510	0.577031	52.9946	CCR5	CD4_G	-0.546282
	ITGAE10	2.56569	57.4592	ITGAE	CD4_G	-0.55797
	CXCR410	394.622	98.2577	CXCR4	CD4_G	1.30402
	CCR710	9.14481	74.8457	CCR7	CD4_G	-0.325191
	CD1410	0.12564	47.5862	CD14	CD4_G	-0.261309
	NKG711	2.47124	56.4464	NKG7	CD4_F	-0.41656
	GZMA11	4.13948	46.515	GZMA	CD4_F	-0.561774
	GZMB11	0.225241	46.515	GZMB	CD4_F	-0.363805
	GZMH11	0.713934	59.1549	GZMH	CD4_F	-0.384219
	GNLY11	4.48045	63.922	GNLY	CD4_F	-0.37876
	CCL511	9.0111	55.9769	CCL5	CD4_F	-0.593938
	BTLA11	0.80605	50.1264	BTLA	CD4_F	0.534706
	SELL11	44.0645	81.654	SELL	CD4_F	0.53477
	ICOS11	15.7489	77.0314	ICOS	CD4_F	1.34648
	NT5E11	0.0397681	52.0043	NT5E	CD4_F	-0.379749
	CXCR511	3.45	71.3615	CXCR5	CD4_F	0.50149
	KLRB111	61.5913	88.0462	KLRB1	CD4_F	0.533628
	IL2RA11	1.58774	76.3453	IL2RA	CD4_F	-0.316932
	CXCR311	5.40244	59.0466	CXCR3	CD4_F	0.287944
	FOXP311	3.21068	65.9805	FOXP3	CD4_F	-0.253739
	CTLA411	21.6036	72.0838	CTLA4	CD4_F	0.388859
	IKZF211	0.386377	62.1163	IKZF2	CD4_F	-0.343179
	TOP2A11	0.401279	62.8025	TOP2A	CD4_F	-0.23364
	MKI6711	0.192477	68.4724	MKI67	CD4_F	-0.194294
	CD3811	0.51881	59.191	CD38	CD4_F	0.556468
	LAG311	2.39299	61.719	LAG3	CD4_F	0.308182
	CCR511	0.498338	57.8187	CCR5	CD4_F	-0.593126
	ITGAE11	3.74935	59.2272	ITGAE	CD4_F	-0.284642
	CXCR411	176.35	93.355	CXCR4	CD4_F	-0.845564
	CCR711	17.4341	80.5345	CCR7	CD4_F	0.50551
	CD1411	0.0799807	54.4962	CD14	CD4_F	-0.262836
	NKG712	2.89792	58.233	NKG7	CD4_E	-0.412093
	GZMA12	5.10253	48.4004	GZMA	CD4_E	-0.511711
	GZMB12	0.110734	51.629	GZMB	CD4_E	-0.388284
	GZMH12	0.401631	57.0296	GZMH	CD4_E	-0.400322
	GNLY12	1.2382	58.7907	GNLY	CD4_E	-0.421878
	CCL512	14.2121	56.0904	CCL5	CD4_E	-0.551756
	BTLA12	0.980482	51.9812	BTLA	CD4_E	0.958798
	SELL12	39.8415	80.7749	SELL	CD4_E	0.345369
	ICOS12	11.5229	71.3237	ICOS	CD4_E	0.444402
	NT5E12	0.0304906	58.9962	NT5E	CD4_E	-0.397211
	CXCR512	0.856346	70.9128	CXCR5	CD4_E	-0.395628
	KLRB112	17.6889	76.108	KLRB1	CD4_E	-0.747531
	IL2RA12	1.97785	70.0029	IL2RA	CD4_E	-0.11493
	CXCR312	4.30195	59.0549	CXCR3	CD4_E	-0.0521486
	FOXP312	1.30413	62.1074	FOXP3	CD4_E	-0.435778
	CTLA412	4.08875	58.4679	CTLA4	CD4_E	-0.706282
	IKZF212	0.370853	57.7341	IKZF2	CD4_E	-0.356701
	TOP2A12	0.201945	58.3798	TOP2A	CD4_E	-0.24428
	MKI6712	0.00262724	66.3047	MKI67	CD4_E	-0.271258
	CD3812	0.0188154	40.0939	CD38	CD4_E	-0.563438
	LAG312	0.66499	56.5307	LAG3	CD4_E	-0.60227
	CCR512	0.226031	52.0399	CCR5	CD4_E	-0.755226
	ITGAE12	2.974	57.4112	ITGAE	CD4_E	-0.463685
	CXCR412	397.939	98.4444	CXCR4	CD4_E	1.33668
	CCR712	16.156	77.6049	CCR7	CD4_E	0.377427
	CD1412	0.0669539	51.7171	CD14	CD4_E	-0.263271
	NKG713	2.84787	55.136	NKG7	CD4_D	-0.412617
	GZMA13	2.54368	41.9688	GZMA	CD4_D	-0.644729
	GZMB13	0.101401	45.141	GZMB	CD4_D	-0.390279
	GZMH13	0.369955	58.006	GZMH	CD4_D	-0.401955
	GNLY13	2.25191	55.9416	GNLY	CD4_D	-0.408397
	CCL513	7.14663	49.3202	CCL5	CD4_D	-0.609059
	BTLA13	0.440714	51.2336	BTLA	CD4_D	-0.353526
	SELL13	20.0115	65.8107	SELL	CD4_D	-0.544016
	ICOS13	8.31638	66.3394	ICOS	CD4_D	-0.240053
	NT5E13	0.0319977	51.1581	NT5E	CD4_D	-0.394374
	CXCR513	0.426064	65.4079	CXCR5	CD4_D	-0.544458
	KLRB113	118.903	88.4945	KLRB1	CD4_D	2.20609
	IL2RA13	3.41168	65.3323	IL2RA	CD4_D	0.627503
	CXCR313	1.5597	55.1108	CXCR3	CD4_D	-0.899609
	FOXP313	2.43864	56.5458	FOXP3	CD4_D	-0.327454
	CTLA413	8.69795	58.2075	CTLA4	CD4_D	-0.418085
	IKZF213	0.258484	55.0352	IKZF2	CD4_D	-0.45458
	TOP2A13	0.140553	49.3202	TOP2A	CD4_D	-0.247558
	MKI6713	0.00303271	64.9547	MKI67	CD4_D	-0.271094
	CD3813	0.0100173	41.7925	CD38	CD4_D	-0.583145
	LAG313	1.52065	54.2296	LAG3	CD4_D	-0.151435
	CCR513	0.862502	48.2377	CCR5	CD4_D	-0.376347
	ITGAE13	3.60743	52.5932	ITGAE	CD4_D	-0.317412
	CXCR413	282.508	95.2669	CXCR4	CD4_D	0.199894
	CCR713	8.92106	71.425	CCR7	CD4_D	-0.347614
	CD1413	0.120526	43.1772	CD14	CD4_D	-0.26148
	NKG714	2.85605	62.5581	NKG7	CD4_C	-0.412532
	GZMA14	0.480587	71.7442	GZMA	CD4_C	-0.751977
	GZMB14	0.125791	56.9767	GZMB	CD4_C	-0.385065
	GZMH14	0.450538	70.5581	GZMH	CD4_C	-0.3978
	GNLY14	1.83334	58.5814	GNLY	CD4_C	-0.413964
	CCL514	4.58416	80.7907	CCL5	CD4_C	-0.629841
	BTLA14	0.049324	78.2558	BTLA	CD4_C	-1.30511
	SELL14	13.4759	78.0233	SELL	CD4_C	-0.837141
	ICOS14	0.447455	89.7907	ICOS	CD4_C	-1.91975
	NT5E14	0.0299906	84.3953	NT5E	CD4_C	-0.398152
	CXCR514	0.113056	85.1395	CXCR5	CD4_C	-0.652725
	KLRB114	0.943105	84.5581	KLRB1	CD4_C	-1.23621
	IL2RA14	0.0943502	83.2558	IL2RA	CD4_C	-1.09021
	CXCR314	0.175795	52.3953	CXCR3	CD4_C	-1.32729
	FOXP314	0.056799	28.5581	FOXP3	CD4_C	-0.554874
	CTLA414	0.294628	50.2093	CTLA4	CD4_C	-0.943515
	IKZF214	0.0375698	17.9302	IKZF2	CD4_C	-0.647008
	TOP2A14	0.0105481	26.2791	TOP2A	CD4_C	-0.254498
	MKI6714	0.00263912	83.7442	MKI67	CD4_C	-0.271254
	CD3814	0.342676	81.8605	CD38	CD4_C	0.161957
	LAG314	0.0535711	31.4884	LAG3	CD4_C	-0.924416
	CCR514	0.863171	75.6047	CCR5	CD4_C	-0.375948
	ITGAE14	5.29175	69.4419	ITGAE	CD4_C	0.0715261
	CXCR414	26.0449	87.2326	CXCR4	CD4_C	-2.3258
	CCR714	0.460299	95.0233	CCR7	CD4_C	-1.1955
	CD1414	123.755	94.8372	CD14	CD4_C	2.5
	NKG715	399.791	95.8231	NKG7	CD4_B	2.5
	GZMA15	76.871	88.7504	GZMA	CD4_B	2.5
	GZMB15	19.4802	77.7466	GZMB	CD4_B	2.5
	GZMH15	80.9937	92.3482	GZMH	CD4_B	2.5
	GNLY15	313.333	95.0158	GNLY	CD4_B	2.5
	CCL515	512.797	96.4022	CCL5	CD4_B	2.5
	BTLA15	0.240984	52.6325	BTLA	CD4_B	-0.839127
	SELL15	5.5056	68.8312	SELL	CD4_B	-1.19461
	ICOS15	3.19348	63.1099	ICOS	CD4_B	-1.33358
	NT5E15	0.0829768	65.3914	NT5E	CD4_B	-0.298421
	CXCR515	0.538574	80.5019	CXCR5	CD4_B	-0.505542
	KLRB115	45.9264	85.8371	KLRB1	CD4_B	0.0764957
	IL2RA15	0.243316	87.4166	IL2RA	CD4_B	-1.01307
	CXCR315	3.40045	76.9042	CXCR3	CD4_B	-0.330747
	FOXP315	0.373622	82.0463	FOXP3	CD4_B	-0.524624
	CTLA415	4.01364	50.4037	CTLA4	CD4_B	-0.710979
	IKZF215	0.156472	80.7476	IKZF2	CD4_B	-0.543437
	TOP2A15	0.191024	80.0281	TOP2A	CD4_B	-0.244863
	MKI6715	0.215247	74.9561	MKI67	CD4_B	-0.185063
	CD3815	0.0942266	50.6845	CD38	CD4_B	-0.39453
	LAG315	2.86835	65.5844	LAG3	CD4_B	0.558642
	CCR515	1.76582	66.7427	CCR5	CD4_B	0.161382
	ITGAE15	2.58615	55.9144	ITGAE	CD4_B	-0.553246
	CXCR415	177.217	95.3492	CXCR4	CD4_B	-0.837029
	CCR715	1.87456	83.696	CCR7	CD4_B	-1.05377
	CD1415	0.257552	50.4563	CD14	CD4_B	-0.256899
	NKG716	21.8833	69.3211	NKG7	CD4_A	-0.213331
	GZMA16	20.5971	62.3586	GZMA	CD4_A	0.293758
	GZMB16	0.155496	54.3661	GZMB	CD4_A	-0.378714
	GZMH16	2.43768	65.6223	GZMH	CD4_A	-0.295337
	GNLY16	9.22904	65.0421	GNLY	CD4_A	-0.31561
	CCL516	90.989	79.4749	CCL5	CD4_A	0.0709249
	BTLA16	0.547771	60.85	BTLA	CD4_A	-0.0932427
	SELL16	10.9539	61.9234	SELL	CD4_A	-0.950254
	ICOS16	5.75155	66.4926	ICOS	CD4_A	-0.78754
	NT5E16	0.0923433	62.7792	NT5E	CD4_A	-0.280791
	CXCR516	0.252548	70.0174	CXCR5	CD4_A	-0.604476
	KLRB116	49.7955	78.0969	KLRB1	CD4_A	0.189402
	IL2RA16	1.77461	72.3818	IL2RA	CD4_A	-0.220172
	CXCR316	6.3106	66.3766	CXCR3	CD4_A	0.568602
	FOXP316	1.04185	63.6205	FOXP3	CD4_A	-0.460821
	CTLA416	3.66125	62.5036	CTLA4	CD4_A	-0.733013
	IKZF216	0.147545	62.3876	IKZF2	CD4_A	-0.551214
	TOP2A16	0.0803011	58.1375	TOP2A	CD4_A	-0.250774
	MKI6716	0.00613745	65.1291	MKI67	CD4_A	-0.269835
	CD3816	0.0442892	38.8744	CD38	CD4_A	-0.506381
	LAG316	1.56165	57.3397	LAG3	CD4_A	-0.129834
	CCR516	0.916394	55.3815	CCR5	CD4_A	-0.344266
	ITGAE16	3.25911	55.4975	ITGAE	CD4_A	-0.397846
	CXCR416	381.531	97.7372	CXCR4	CD4_A	1.17509
	CCR716	6.7757	75.0218	CCR7	CD4_A	-0.562607
	CD1416	0.106228	47.7372	CD14	CD4_A	-0.261958

## Sheet: Figure 2E
	Marker	avg.exp	pct.exp	features.plot	id	avg.exp.scaled
Surface protein expression	CD73.pAbO	2.74571	100	CD73.pAbO	CD8_L	-0.544896
	CD127.pAbO	3.3037	100	CD127.pAbO	CD8_L	-0.505777
	CD272.pAbO	5.21802	100	CD272.pAbO	CD8_L	-0.0995836
	CD62L.pAbO	1.66594	98.9011	CD62L.pAbO	CD8_L	-0.451272
	CD25.pAbO	1.05003	100	CD25.pAbO	CD8_L	-0.418216
	HLA.pAbO	22.1026	100	HLA.pAbO	CD8_L	0.0841512
	CD38.pAbO	2.93498	100	CD38.pAbO	CD8_L	-0.0467438
	CD161.pAbO	2.95514	98.9011	CD161.pAbO	CD8_L	-0.216554
	CD69.pAbO	1.59023	100	CD69.pAbO	CD8_L	-0.220047
	CD103.pAbO	3.58403	71.4286	CD103.pAbO	CD8_L	-0.0521565
	CD195.pAbO	0.107162	95.6044	CD195.pAbO	CD8_L	-0.219571
	CXCR5.pAbO	0.360168	97.8022	CXCR5.pAbO	CD8_L	-0.258695
	CD183.pAbO	6.53813	100	CD183.pAbO	CD8_L	-0.728911
	CD39.pAbO	0.504816	97.8022	CD39.pAbO	CD8_L	-0.0640063
	CD196.pAbO	1.36465	100	CD196.pAbO	CD8_L	-0.267018
	Tim3.pAbO	1.03924	100	Tim3.pAbO	CD8_L	-0.294219
	CD274.pAbO	9.99762	100	CD274.pAbO	CD8_L	2.5
	CD73.pAbO1	6.87791	98.7124	CD73.pAbO	CD8_K	0.411371
	CD127.pAbO1	5.83092	100	CD127.pAbO	CD8_K	0.918477
	CD272.pAbO1	3.87812	100	CD272.pAbO	CD8_K	-0.642899
	CD62L.pAbO1	2.28305	99.7854	CD62L.pAbO	CD8_K	-0.314367
	CD25.pAbO1	4.23905	98.927	CD25.pAbO	CD8_K	1.7199
	HLA.pAbO1	4.04567	100	HLA.pAbO	CD8_K	-0.525572
	CD38.pAbO1	1.48038	99.7854	CD38.pAbO	CD8_K	-0.457412
	CD161.pAbO1	2.18539	97.6395	CD161.pAbO	CD8_K	-0.320191
	CD69.pAbO1	0.802639	99.5708	CD69.pAbO	CD8_K	-0.30512
	CD103.pAbO1	0.234597	81.5451	CD103.pAbO	CD8_K	-0.310705
	CD195.pAbO1	0.0668054	87.5536	CD195.pAbO	CD8_K	-0.648061
	CXCR5.pAbO1	0.143654	88.412	CXCR5.pAbO	CD8_K	-0.358773
	CD183.pAbO1	14.5445	100	CD183.pAbO	CD8_K	1.47064
	CD39.pAbO1	0.322833	96.3519	CD39.pAbO	CD8_K	-0.598901
	CD196.pAbO1	0.871401	99.1416	CD196.pAbO	CD8_K	-0.480771
	Tim3.pAbO1	4.86868	100	Tim3.pAbO	CD8_K	2.5
	CD274.pAbO1	1.16063	100	CD274.pAbO	CD8_K	-0.216117
	CD73.pAbO2	1.97437	100	CD73.pAbO	CD8_J	-0.723399
	CD127.pAbO2	3.11768	100	CD127.pAbO	CD8_J	-0.610613
	CD272.pAbO2	5.48985	100	CD272.pAbO	CD8_J	0.0106388
	CD62L.pAbO2	2.10965	100	CD62L.pAbO	CD8_J	-0.352836
	CD25.pAbO2	1.09551	100	CD25.pAbO	CD8_J	-0.387724
	HLA.pAbO2	10.0028	100	HLA.pAbO	CD8_J	-0.324417
	CD38.pAbO2	1.04338	99.8322	CD38.pAbO	CD8_J	-0.580786
	CD161.pAbO2	1.40324	100	CD161.pAbO	CD8_J	-0.425497
	CD69.pAbO2	0.580609	99.6644	CD69.pAbO	CD8_J	-0.329102
	CD103.pAbO2	0.118663	90.7718	CD103.pAbO	CD8_J	-0.319654
	CD195.pAbO2	0.371167	99.1611	CD195.pAbO	CD8_J	2.5
	CXCR5.pAbO2	0.203509	97.3154	CXCR5.pAbO	CD8_J	-0.331107
	CD183.pAbO2	7.59011	100	CD183.pAbO	CD8_J	-0.439905
	CD39.pAbO2	1.52942	99.6644	CD39.pAbO	CD8_J	2.5
	CD196.pAbO2	9.05208	100	CD196.pAbO	CD8_J	2.5
	Tim3.pAbO2	3.3729	100	Tim3.pAbO	CD8_J	1.47867
	CD274.pAbO2	0.961018	100	CD274.pAbO	CD8_J	-0.292616
	CD73.pAbO3	5.05099	99.723	CD73.pAbO	CD8_I	-0.0114118
	CD127.pAbO3	3.51725	99.9077	CD127.pAbO	CD8_I	-0.385431
	CD272.pAbO3	3.68488	100	CD272.pAbO	CD8_I	-0.721258
	CD62L.pAbO3	4.08896	100	CD62L.pAbO	CD8_I	0.0862719
	CD25.pAbO3	0.835448	99.446	CD25.pAbO	CD8_I	-0.562087
	HLA.pAbO3	11.8281	100	HLA.pAbO	CD8_I	-0.262786
	CD38.pAbO3	4.45924	99.9077	CD38.pAbO	CD8_I	0.383589
	CD161.pAbO3	0.567798	99.2613	CD161.pAbO	CD8_I	-0.537978
	CD69.pAbO3	0.676276	99.8153	CD69.pAbO	CD8_I	-0.318769
	CD103.pAbO3	0.187966	84.1182	CD103.pAbO	CD8_I	-0.314304
	CD195.pAbO3	0.0847787	94.1828	CD195.pAbO	CD8_I	-0.457226
	CXCR5.pAbO3	7.73421	100	CXCR5.pAbO	CD8_I	2.5
	CD183.pAbO3	15.636	100	CD183.pAbO	CD8_I	1.77049
	CD39.pAbO3	0.344151	98.7996	CD39.pAbO	CD8_I	-0.536241
	CD196.pAbO3	0.960655	99.723	CD196.pAbO	CD8_I	-0.442092
	Tim3.pAbO3	0.609728	99.446	Tim3.pAbO	CD8_I	-0.62052
	CD274.pAbO3	0.939316	99.9077	CD274.pAbO	CD8_I	-0.300933
	CD73.pAbO4	2.60112	98.8084	CD73.pAbO	CD8_H	-0.578357
	CD127.pAbO4	2.44704	99.5417	CD127.pAbO	CD8_H	-0.988559
	CD272.pAbO4	3.88908	100	CD272.pAbO	CD8_H	-0.638457
	CD62L.pAbO4	1.43749	99.45	CD62L.pAbO	CD8_H	-0.501954
	CD25.pAbO4	0.813814	97.8918	CD25.pAbO	CD8_H	-0.576591
	HLA.pAbO4	12.8161	99.9083	HLA.pAbO	CD8_H	-0.229421
	CD38.pAbO4	2.17871	99.2667	CD38.pAbO	CD8_H	-0.260259
	CD161.pAbO4	1.47652	97.4335	CD161.pAbO	CD8_H	-0.415631
	CD69.pAbO4	0.818603	98.5335	CD69.pAbO	CD8_H	-0.303395
	CD103.pAbO4	0.225048	83.2264	CD103.pAbO	CD8_H	-0.311442
	CD195.pAbO4	0.265215	92.5756	CD195.pAbO	CD8_H	1.45859
	CXCR5.pAbO4	0.23388	90.0092	CXCR5.pAbO	CD8_H	-0.317069
	CD183.pAbO4	5.87261	100	CD183.pAbO	CD8_H	-0.911744
	CD39.pAbO4	0.650155	97.6169	CD39.pAbO	CD8_H	0.363184
	CD196.pAbO4	1.22983	99.0834	CD196.pAbO	CD8_H	-0.325445
	Tim3.pAbO4	1.11611	99.0834	Tim3.pAbO	CD8_H	-0.235821
	CD274.pAbO4	1.18495	99.1751	CD274.pAbO	CD8_H	-0.206796
	CD73.pAbO5	9.47787	99.3595	CD73.pAbO	CD8_G	1.01305
	CD127.pAbO5	4.6092	100	CD127.pAbO	CD8_G	0.229957
	CD272.pAbO5	6.28131	100	CD272.pAbO	CD8_G	0.331571
	CD62L.pAbO5	4.03643	99.2794	CD62L.pAbO	CD8_G	0.0746179
	CD25.pAbO5	2.26651	99.1994	CD25.pAbO	CD8_G	0.397385
	HLA.pAbO5	11.4838	100	HLA.pAbO	CD8_G	-0.274412
	CD38.pAbO5	1.80782	99.7598	CD38.pAbO	CD8_G	-0.364967
	CD161.pAbO5	1.38449	97.438	CD161.pAbO	CD8_G	-0.428021
	CD69.pAbO5	0.835999	98.719	CD69.pAbO	CD8_G	-0.301516
	CD103.pAbO5	45.2758	98.3987	CD103.pAbO	CD8_G	2.5
	CD195.pAbO5	0.0770833	87.6701	CD195.pAbO	CD8_G	-0.538933
	CXCR5.pAbO5	1.13932	88.2306	CXCR5.pAbO	CD8_G	0.101447
	CD183.pAbO5	12.8389	100	CD183.pAbO	CD8_G	1.00205
	CD39.pAbO5	0.457697	91.1129	CD39.pAbO	CD8_G	-0.202502
	CD196.pAbO5	1.35047	98.719	CD196.pAbO	CD8_G	-0.273163
	Tim3.pAbO5	0.679682	98.799	Tim3.pAbO	CD8_G	-0.567375
	CD274.pAbO5	0.783084	99.9199	CD274.pAbO	CD8_G	-0.360807
	CD73.pAbO6	3.58855	99.6965	CD73.pAbO	CD8_F	-0.349849
	CD127.pAbO6	4.60972	99.8483	CD127.pAbO	CD8_F	0.230248
	CD272.pAbO6	3.42077	100	CD272.pAbO	CD8_F	-0.828352
	CD62L.pAbO6	0.803757	99.6965	CD62L.pAbO	CD8_F	-0.642546
	CD25.pAbO6	0.761667	99.5448	CD25.pAbO	CD8_F	-0.611554
	HLA.pAbO6	10.2229	100	HLA.pAbO	CD8_F	-0.316987
	CD38.pAbO6	2.78763	99.2413	CD38.pAbO	CD8_F	-0.0883468
	CD161.pAbO6	19.6162	99.6206	CD161.pAbO	CD8_F	2.02663
	CD69.pAbO6	33.0081	100	CD69.pAbO	CD8_F	2.5
	CD103.pAbO6	0.137475	86.7982	CD103.pAbO	CD8_F	-0.318202
	CD195.pAbO6	0.0704842	85.5842	CD195.pAbO	CD8_F	-0.609
	CXCR5.pAbO6	0.169267	94.6889	CXCR5.pAbO	CD8_F	-0.346934
	CD183.pAbO6	5.01397	100	CD183.pAbO	CD8_F	-1.14763
	CD39.pAbO6	0.275701	95.2959	CD39.pAbO	CD8_F	-0.737435
	CD196.pAbO6	2.48677	99.7724	CD196.pAbO	CD8_F	0.219257
	Tim3.pAbO6	0.836912	99.8483	Tim3.pAbO	CD8_F	-0.447928
	CD274.pAbO6	0.8452	100	CD274.pAbO	CD8_F	-0.337002
	CD73.pAbO7	7.29773	99.7183	CD73.pAbO	CD8_E	0.508526
	CD127.pAbO7	6.24597	100	CD127.pAbO	CD8_E	1.15238
	CD272.pAbO7	3.64836	100	CD272.pAbO	CD8_E	-0.736064
	CD62L.pAbO7	0.725153	99.6781	CD62L.pAbO	CD8_E	-0.659984
	CD25.pAbO7	1.18019	99.4366	CD25.pAbO	CD8_E	-0.330947
	HLA.pAbO7	4.06934	100	HLA.pAbO	CD8_E	-0.524773
	CD38.pAbO7	0.898674	99.6781	CD38.pAbO	CD8_E	-0.621641
	CD161.pAbO7	21.1613	99.9195	CD161.pAbO	CD8_E	2.23466
	CD69.pAbO7	1.50867	99.9598	CD69.pAbO	CD8_E	-0.228857
	CD103.pAbO7	0.0772885	83.0584	CD103.pAbO	CD8_E	-0.322847
	CD195.pAbO7	0.0799391	89.0543	CD195.pAbO	CD8_E	-0.508612
	CXCR5.pAbO7	0.114733	93.3602	CXCR5.pAbO	CD8_E	-0.372141
	CD183.pAbO7	5.8873	100	CD183.pAbO	CD8_E	-0.907709
	CD39.pAbO7	0.303083	98.4306	CD39.pAbO	CD8_E	-0.656952
	CD196.pAbO7	2.55669	99.9598	CD196.pAbO	CD8_E	0.249557
	Tim3.pAbO7	0.759509	99.7988	Tim3.pAbO	CD8_E	-0.50673
	CD274.pAbO7	0.864581	100	CD274.pAbO	CD8_E	-0.329574
	CD73.pAbO8	0.580829	99.5526	CD73.pAbO	CD8_D	-1.04589
	CD127.pAbO8	1.25731	99.6215	CD127.pAbO	CD8_D	-1.65905
	CD272.pAbO8	5.03652	100	CD272.pAbO	CD8_D	-0.173183
	CD62L.pAbO8	5.09367	100	CD62L.pAbO	CD8_D	0.309165
	CD25.pAbO8	0.946321	99.2774	CD25.pAbO	CD8_D	-0.487751
	HLA.pAbO8	112.165	100	HLA.pAbO	CD8_D	2.5
	CD38.pAbO8	13.8655	99.9656	CD38.pAbO	CD8_D	2.5
	CD161.pAbO8	0.708545	99.1397	CD161.pAbO	CD8_D	-0.519028
	CD69.pAbO8	0.717401	99.8279	CD69.pAbO	CD8_D	-0.314327
	CD103.pAbO8	0.932097	87.1645	CD103.pAbO	CD8_D	-0.256863
	CD195.pAbO8	0.0918846	93.8403	CD195.pAbO	CD8_D	-0.381778
	CXCR5.pAbO8	0.30576	96.1459	CXCR5.pAbO	CD8_D	-0.283844
	CD183.pAbO8	10.6851	100	CD183.pAbO	CD8_D	0.410352
	CD39.pAbO8	0.484542	96.1459	CD39.pAbO	CD8_D	-0.123596
	CD196.pAbO8	0.717362	99.5182	CD196.pAbO	CD8_D	-0.547525
	Tim3.pAbO8	1.02867	99.6215	Tim3.pAbO	CD8_D	-0.302251
	CD274.pAbO8	0.757725	99.8279	CD274.pAbO	CD8_D	-0.370525
	CD73.pAbO9	2.89927	99.2228	CD73.pAbO	CD8_C	-0.509359
	CD127.pAbO9	5.8506	99.9676	CD127.pAbO	CD8_C	0.929565
	CD272.pAbO9	12.3696	100	CD272.pAbO	CD8_C	2.5
	CD62L.pAbO9	17.2555	99.9676	CD62L.pAbO	CD8_C	2.5
	CD25.pAbO9	5.1805	99.7085	CD25.pAbO	CD8_C	2.3511
	HLA.pAbO9	16.6342	100	HLA.pAbO	CD8_C	-0.100497
	CD38.pAbO9	2.03505	99.4819	CD38.pAbO	CD8_C	-0.300816
	CD161.pAbO9	1.22365	98.1865	CD161.pAbO	CD8_C	-0.449676
	CD69.pAbO9	0.89316	99.3199	CD69.pAbO	CD8_C	-0.295342
	CD103.pAbO9	0.157691	81.5415	CD103.pAbO	CD8_C	-0.316641
	CD195.pAbO9	0.0855274	91.2889	CD195.pAbO	CD8_C	-0.449276
	CXCR5.pAbO9	0.27741	93.7824	CXCR5.pAbO	CD8_C	-0.296948
	CD183.pAbO9	8.83314	100	CD183.pAbO	CD8_C	-0.0984152
	CD39.pAbO9	0.634957	97.3446	CD39.pAbO	CD8_C	0.318511
	CD196.pAbO9	1.44673	99.6762	CD196.pAbO	CD8_C	-0.23145
	Tim3.pAbO9	0.732363	99.4495	Tim3.pAbO	CD8_C	-0.527353
	CD274.pAbO9	1.04355	100	CD274.pAbO	CD8_C	-0.260985
	CD73.pAbO10	2.05989	99.5824	CD73.pAbO	CD8_B	-0.703609
	CD127.pAbO10	2.59805	99.6264	CD127.pAbO	CD8_B	-0.903454
	CD272.pAbO10	7.09584	100	CD272.pAbO	CD8_B	0.661852
	CD62L.pAbO10	3.7525	99.9341	CD62L.pAbO	CD8_B	0.0116284
	CD25.pAbO10	0.592742	98.8571	CD25.pAbO	CD8_B	-0.724812
	HLA.pAbO10	14.6373	100	HLA.pAbO	CD8_B	-0.167928
	CD38.pAbO10	2.77968	99.8681	CD38.pAbO	CD8_B	-0.0905909
	CD161.pAbO10	1.24806	97.9341	CD161.pAbO	CD8_B	-0.44639
	CD69.pAbO10	1.15429	99.7582	CD69.pAbO	CD8_B	-0.267135
	CD103.pAbO10	0.093933	82.1099	CD103.pAbO	CD8_B	-0.321563
	CD195.pAbO10	0.148726	93.7363	CD195.pAbO	CD8_B	0.221739
	CXCR5.pAbO10	0.200996	92.5934	CXCR5.pAbO	CD8_B	-0.332269
	CD183.pAbO10	6.22111	100	CD183.pAbO	CD8_B	-0.816004
	CD39.pAbO10	0.497356	98.2418	CD39.pAbO	CD8_B	-0.0859334
	CD196.pAbO10	0.924421	99.4945	CD196.pAbO	CD8_B	-0.457795
	Tim3.pAbO10	1.36536	99.7143	Tim3.pAbO	CD8_B	-0.0464614
	CD274.pAbO10	1.15285	99.978	CD274.pAbO	CD8_B	-0.219097
	CD73.pAbO11	16.0494	99.7233	CD73.pAbO	CD8_A	2.5
	CD127.pAbO11	7.02649	99.9231	CD127.pAbO	CD8_A	1.59226
	CD272.pAbO11	5.55103	100	CD272.pAbO	CD8_A	0.0354473
	CD62L.pAbO11	1.14889	99.7848	CD62L.pAbO	CD8_A	-0.565978
	CD25.pAbO11	1.12388	99.1239	CD25.pAbO	CD8_A	-0.368702
	HLA.pAbO11	5.31727	100	HLA.pAbO	CD8_A	-0.482634
	CD38.pAbO11	0.9356	99.7848	CD38.pAbO	CD8_A	-0.611216
	CD161.pAbO11	0.832554	96.6339	CD161.pAbO	CD8_A	-0.502332
	CD69.pAbO11	0.942703	99.8002	CD69.pAbO	CD8_A	-0.28999
	CD103.pAbO11	0.0919237	78.0049	CD103.pAbO	CD8_A	-0.321718
	CD195.pAbO11	0.085326	86.9198	CD195.pAbO	CD8_A	-0.451415
	CXCR5.pAbO11	0.155224	90.3474	CXCR5.pAbO	CD8_A	-0.353425
	CD183.pAbO11	10.6357	100	CD183.pAbO	CD8_A	0.396783
	CD39.pAbO11	0.314393	97.0642	CD39.pAbO	CD8_A	-0.623708
	CD196.pAbO11	0.808761	99.585	CD196.pAbO	CD8_A	-0.507916
	Tim3.pAbO11	0.709098	99.6772	Tim3.pAbO	CD8_A	-0.545028
	CD274.pAbO11	1.00414	99.9385	CD274.pAbO	CD8_A	-0.27609
	Marker	avg.exp	pct.exp	features.plot	id	avg.exp.scaled
mRNA expression	NT5E	0.267484	70.8791	NT5E	CD8_L	-0.545679
	GZMK	70.2577	95.6044	GZMK	CD8_L	-0.234292
	CCL4	73.1748	85.1648	CCL4	CD8_L	0.11569
	FCGR3A	8.98183	85.1648	FCGR3A	CD8_L	0.0912422
	IL7R	41.9287	97.2527	IL7R	CD8_L	-0.642916
	NKG7	230.399	96.1538	NKG7	CD8_L	0.271239
	GZMB	5.78016	64.2857	GZMB	CD8_L	-0.00106849
	GZMH	20.8965	81.3187	GZMH	CD8_L	0.0893113
	GNLY	96.1148	82.967	GNLY	CD8_L	0.251201
	BTLA	0.0236537	58.7912	BTLA	CD8_L	-1.67916
	SELL	7.79029	64.2857	SELL	CD8_L	-0.052865
	IL2RA	0.0240341	79.1209	IL2RA	CD8_L	-0.677431
	HLA.DRA	4.76986	60.989	HLA.DRA	CD8_L	-0.00740926
	CD38	0.0208124	29.1209	CD38	CD8_L	-0.473905
	KLRB1	19.6966	75.8242	KLRB1	CD8_L	-0.333544
	RORC	0.579657	79.6703	RORC	CD8_L	-0.200004
	CD69	53.3843	88.4615	CD69	CD8_L	-0.884593
	ITGAE	4.69121	64.8352	ITGAE	CD8_L	0.639588
	CCR5	1.76063	78.022	CCR5	CD8_L	-0.71599
	CXCR5	0.0214225	59.3407	CXCR5	CD8_L	-0.427864
	CXCR3	3.73962	81.3187	CXCR3	CD8_L	-0.653458
	ENTPD1	-0.00412552	47.8022	ENTPD1	CD8_L	-1.11442
	HAVCR2	0.202773	46.1538	HAVCR2	CD8_L	-0.293943
	CD274	0.143772	48.3516	CD274	CD8_L	-0.812626
	NT5E1	0.770939	59.6567	NT5E	CD8_K	0.891767
	GZMK1	77.3756	87.3391	GZMK	CD8_K	0.0259976
	CCL41	28.8465	63.0901	CCL4	CD8_K	-0.883597
	FCGR3A1	5.09904	78.1116	FCGR3A	CD8_K	-0.286465
	IL7R1	82.1105	90.5579	IL7R	CD8_K	1.07917
	NKG71	119.218	92.2747	NKG7	CD8_K	-0.780951
	GZMB1	6.24463	52.7897	GZMB	CD8_K	0.0588813
	GZMH1	8.05332	59.2275	GZMH	CD8_K	-0.530376
	GNLY1	145.949	75.1073	GNLY	CD8_K	0.8441
	BTLA1	0.268406	45.7082	BTLA	CD8_K	0.386979
	SELL1	10.9071	54.0773	SELL	CD8_K	0.488352
	IL2RA1	0.903948	62.2318	IL2RA	CD8_K	1.89825
	HLA.DRA1	2.21952	43.5622	HLA.DRA	CD8_K	-0.589344
	CD381	-0.00411886	25.3219	CD38	CD8_K	-0.641402
	KLRB11	17.9289	61.8026	KLRB1	CD8_K	-0.364192
	RORC1	0.149726	63.0901	RORC	CD8_K	-0.492581
	CD691	89.665	92.9185	CD69	CD8_K	1.25991
	ITGAE1	3.61158	51.9313	ITGAE	CD8_K	0.0337235
	CCR51	2.49357	50.4292	CCR5	CD8_K	0.0297349
	CXCR51	0.0898548	53.2189	CXCR5	CD8_K	-0.376003
	CXCR31	9.07804	67.8112	CXCR3	CD8_K	2.08777
	ENTPD11	-0.00104953	35.8369	ENTPD1	CD8_K	-1.07309
	HAVCR21	1.40302	51.7167	HAVCR2	CD8_K	2.5
	CD2741	0.29705	36.6953	CD274	CD8_K	1.05463
	NT5E2	0.264661	75.1678	NT5E	CD8_J	-0.55374
	GZMK2	73.2414	93.9597	GZMK	CD8_J	-0.125182
	CCL42	81.6251	80.5369	CCL4	CD8_J	0.306186
	FCGR3A2	11.782	88.7584	FCGR3A	CD8_J	0.363634
	IL7R2	50.6688	93.1208	IL7R	CD8_J	-0.268338
	NKG72	219.934	95.1342	NKG7	CD8_J	0.172208
	GZMB2	6.28166	62.9195	GZMB	CD8_J	0.0636601
	GZMH2	22.2868	81.7114	GZMH	CD8_J	0.156394
	GNLY2	74.0419	81.8792	GNLY	CD8_J	-0.0114106
	BTLA2	0.202912	57.7181	BTLA	CD8_J	-0.165903
	SELL2	7.34228	60.2349	SELL	CD8_J	-0.130661
	IL2RA2	0.036894	82.047	IL2RA	CD8_J	-0.639787
	HLA.DRA2	3.81311	52.349	HLA.DRA	CD8_J	-0.225719
	CD382	0.0232613	30.8725	CD38	CD8_J	-0.457453
	KLRB12	16.7178	73.9933	KLRB1	CD8_J	-0.385189
	RORC2	0.229598	82.2148	RORC	CD8_J	-0.438226
	CD692	65.0077	92.4497	CD69	CD8_J	-0.197549
	ITGAE2	2.56727	62.7517	ITGAE	CD8_J	-0.552321
	CCR52	1.62244	68.6242	CCR5	CD8_J	-0.856585
	CXCR52	0.237176	61.5772	CXCR5	CD8_J	-0.264357
	CXCR32	4.69122	78.8591	CXCR3	CD8_J	-0.164823
	ENTPD12	0.0812738	52.349	ENTPD1	CD8_J	0.0329855
	HAVCR22	0.247235	55.0336	HAVCR2	CD8_J	-0.179605
	CD2742	0.0178109	54.1946	CD274	CD8_J	-2.3471
	NT5E3	0.200582	78.024	NT5E	CD8_I	-0.736697
	GZMK3	124.313	97.2299	GZMK	CD8_I	1.74242
	CCL43	75.9397	84.9492	CCL4	CD8_I	0.178021
	FCGR3A3	3.3144	90.12	FCGR3A	CD8_I	-0.46007
	IL7R3	43.9583	94.4598	IL7R	CD8_I	-0.555932
	NKG73	168.694	96.9529	NKG7	CD8_I	-0.312723
	GZMB3	1.26482	49.3998	GZMB	CD8_I	-0.583871
	GZMH3	13.2945	72.9455	GZMH	CD8_I	-0.277486
	GNLY3	11.7017	78.578	GNLY	CD8_I	-0.753102
	BTLA3	0.245361	69.5291	BTLA	CD8_I	0.192438
	SELL3	12.1609	63.6196	SELL	CD8_I	0.706071
	IL2RA3	0.0296898	80.9788	IL2RA	CD8_I	-0.660875
	HLA.DRA3	3.09822	47.3684	HLA.DRA	CD8_I	-0.388843
	CD383	0.147422	36.5651	CD38	CD8_I	0.376702
	KLRB13	2.83074	74.8846	KLRB1	CD8_I	-0.625959
	RORC3	0.0230708	73.1302	RORC	CD8_I	-0.578773
	CD693	52.3856	92.0591	CD69	CD8_I	-0.943624
	ITGAE3	2.29832	63.5272	ITGAE	CD8_I	-0.703248
	CCR53	2.43443	63.4349	CCR5	CD8_I	-0.0304322
	CXCR53	4.70315	61.3112	CXCR5	CD8_I	2.5
	CXCR33	4.9548	78.3934	CXCR3	CD8_I	-0.0294768
	ENTPD13	0.0714513	45.7064	ENTPD1	CD8_I	-0.0989872
	HAVCR23	0.055694	59.9261	HAVCR2	CD8_I	-0.672169
	CD2743	0.222885	60.1108	CD274	CD8_I	0.151141
	NT5E4	0.519893	65.7195	NT5E	CD8_H	0.174989
	GZMK4	66.834	78.6434	GZMK	CD8_H	-0.359493
	CCL44	81.2811	70.2108	CCL4	CD8_H	0.298431
	FCGR3A4	7.76187	76.2603	FCGR3A	CD8_H	-0.0274325
	IL7R4	48.1202	80.8433	IL7R	CD8_H	-0.377566
	NKG74	209.301	84.3263	NKG7	CD8_H	0.0715775
	GZMB4	5.41755	51.5124	GZMB	CD8_H	-0.0478711
	GZMH4	24.3142	70.4858	GZMH	CD8_H	0.254221
	GNLY4	59.7473	72.594	GNLY	CD8_H	-0.181481
	BTLA4	0.15169	55.4537	BTLA	CD8_H	-0.598303
	SELL4	5.55179	47.4794	SELL	CD8_H	-0.441567
	IL2RA4	0.0383009	73.5105	IL2RA	CD8_H	-0.635669
	HLA.DRA4	6.75326	45.7379	HLA.DRA	CD8_H	0.445165
	CD384	0.00676182	34.5555	CD38	CD8_H	-0.568302
	KLRB14	19.8114	68.9276	KLRB1	CD8_H	-0.331553
	RORC4	0.388442	71.8607	RORC	CD8_H	-0.330129
	CD694	71.5707	78.5518	CD69	CD8_H	0.190381
	ITGAE4	2.92625	59.1201	ITGAE	CD8_H	-0.350868
	CCR54	3.44907	63.3364	CCR5	CD8_H	1.0019
	CXCR54	0.808508	60.495	CXCR5	CD8_H	0.168622
	CXCR34	5.55701	70.0275	CXCR3	CD8_H	0.279755
	ENTPD14	0.0622732	43.0797	ENTPD1	CD8_H	-0.222302
	HAVCR24	0.713981	49.1292	HAVCR2	CD8_H	1.02067
	CD2744	0.150221	48.7626	CD274	CD8_H	-0.734056
	NT5E5	1.02045	67.3339	NT5E	CD8_G	1.60417
	GZMK5	52.9478	77.7422	GZMK	CD8_G	-0.86729
	CCL45	23.8503	72.6181	CCL4	CD8_G	-0.996225
	FCGR3A5	0.853414	82.1457	FCGR3A	CD8_G	-0.699468
	IL7R5	69.2569	91.1129	IL7R	CD8_G	0.5283
	NKG75	86.654	85.7486	NKG7	CD8_G	-1.08913
	GZMB5	1.61243	55.8046	GZMB	CD8_G	-0.539004
	GZMH5	5.08561	68.2146	GZMH	CD8_G	-0.673569
	GNLY5	37.2238	75.9808	GNLY	CD8_G	-0.449453
	BTLA5	0.233058	53.3227	BTLA	CD8_G	0.0885816
	SELL5	9.29457	53.1625	SELL	CD8_G	0.208343
	IL2RA5	0.704051	68.775	IL2RA	CD8_G	1.31311
	HLA.DRA5	4.95608	53.4027	HLA.DRA	CD8_G	0.0350838
	CD385	0.0602598	33.8671	CD38	CD8_G	-0.208885
	KLRB15	27.7846	73.9792	KLRB1	CD8_G	-0.193317
	RORC5	0.648842	68.5348	RORC	CD8_G	-0.152922
	CD695	76.2733	92.2338	CD69	CD8_G	0.468342
	ITGAE5	8.81696	65.9728	ITGAE	CD8_G	2.5
	CCR55	2.1712	57.7262	CCR5	CD8_G	-0.298258
	CXCR55	0.592814	59.6477	CXCR5	CD8_G	0.0051599
	CXCR35	5.48384	72.1377	CXCR3	CD8_G	0.242184
	ENTPD15	0.239006	41.5532	ENTPD1	CD8_G	2.15224
	HAVCR25	0.119872	55.5645	HAVCR2	CD8_G	-0.50713
	CD2745	0.282571	45.7166	CD274	CD8_G	0.878245
	NT5E6	0.21386	72.1548	NT5E	CD8_F	-0.698787
	GZMK6	75.859	93.475	GZMK	CD8_F	-0.0294605
	CCL46	67.6204	81.1077	CCL4	CD8_F	-0.00952041
	FCGR3A6	7.34759	82.3217	FCGR3A	CD8_F	-0.0677319
	IL7R6	69.9941	93.7026	IL7R	CD8_F	0.559892
	NKG76	287.817	98.9378	NKG7	CD8_F	0.814634
	GZMB6	4.5317	54.4765	GZMB	CD8_F	-0.162209
	GZMH6	12.2065	73.9757	GZMH	CD8_F	-0.329983
	GNLY6	40.2004	80.4249	GNLY	CD8_F	-0.41404
	BTLA6	0.138176	41.5781	BTLA	CD8_F	-0.712386
	SELL6	1.31924	36.6464	SELL	CD8_F	-1.17652
	IL2RA6	0.0184099	72.5341	IL2RA	CD8_F	-0.693894
	HLA.DRA6	2.18062	55.4628	HLA.DRA	CD8_F	-0.598222
	CD386	0.177915	29.0592	CD38	CD8_F	0.581564
	KLRB16	159.266	90.8194	KLRB1	CD8_F	2.08627
	RORC6	3.59631	80.8042	RORC	CD8_F	1.85289
	CD696	80.2796	91.8816	CD69	CD8_F	0.705151
	ITGAE6	2.50326	55.3111	ITGAE	CD8_F	-0.588243
	CCR56	3.02579	57.5873	CCR5	CD8_F	0.571232
	CXCR56	0.0792831	61.6085	CXCR5	CD8_F	-0.384015
	CXCR36	2.02629	79.2109	CXCR3	CD8_F	-1.53323
	ENTPD16	0.135878	57.5114	ENTPD1	CD8_F	0.766629
	HAVCR26	0.174958	62.8225	HAVCR2	CD8_F	-0.36547
	CD2746	0.27111	45.4476	CD274	CD8_F	0.73862
	NT5E7	0.680758	69.8994	NT5E	CD8_E	0.634283
	GZMK7	85.3366	95.2918	GZMK	CD8_E	0.317121
	CCL47	42.0901	79.6781	CCL4	CD8_E	-0.585048
	FCGR3A7	1.99883	81.167	FCGR3A	CD8_E	-0.588045
	IL7R7	92.2486	95.1308	IL7R	CD8_E	1.51366
	NKG77	248.945	98.7525	NKG7	CD8_E	0.446759
	GZMB7	1.17384	54.2857	GZMB	CD8_E	-0.595613
	GZMH7	4.15672	72.5151	GZMH	CD8_E	-0.718389
	GNLY7	55.4931	82.7767	GNLY	CD8_E	-0.232095
	BTLA7	0.220279	41.9718	BTLA	CD8_E	-0.0192984
	SELL7	1.07979	38.1891	SELL	CD8_E	-1.2181
	IL2RA7	0.134365	71.9115	IL2RA	CD8_E	-0.354471
	HLA.DRA7	1.26249	55.6942	HLA.DRA	CD8_E	-0.80772
	CD387	0.00567982	29.2555	CD38	CD8_E	-0.575571
	KLRB17	163.599	97.3441	KLRB1	CD8_E	2.1614
	RORC7	4.3459	79.1147	RORC	CD8_E	2.36301
	CD697	84.0163	93.4406	CD69	CD8_E	0.92602
	ITGAE7	2.61166	54.6881	ITGAE	CD8_E	-0.527412
	CCR57	2.85619	55.8954	CCR5	CD8_E	0.398678
	CXCR57	0.0467234	65.4326	CXCR5	CD8_E	-0.40869
	CXCR37	2.62296	80.8451	CXCR3	CD8_E	-1.22685
	ENTPD17	0.0374119	57.9074	ENTPD1	CD8_E	-0.556333
	HAVCR27	0.165402	63.0584	HAVCR2	CD8_E	-0.390044
	CD2747	0.157085	42.6962	CD274	CD8_E	-0.650447
	NT5E8	0.0633074	76.256	NT5E	CD8_D	-1.12864
	GZMK8	89.6479	94.3909	GZMK	CD8_D	0.474778
	CCL48	75.9185	83.9642	CCL4	CD8_D	0.177542
	FCGR3A8	6.65724	87.5086	FCGR3A	CD8_D	-0.134888
	IL7R8	15.6629	88.5409	IL7R	CD8_D	-1.7686
	NKG78	188.281	97.7288	NKG7	CD8_D	-0.127351
	GZMB8	5.79188	57.777	GZMB	CD8_D	0.0004442
	GZMH8	25.8228	83.0351	GZMH	CD8_D	0.327008
	GNLY8	37.66	79.0434	GNLY	CD8_D	-0.444263
	BTLA8	0.204011	61.287	BTLA	CD8_D	-0.156623
	SELL8	10.7537	60.3579	SELL	CD8_D	0.461717
	IL2RA8	0.123067	81.9683	IL2RA	CD8_D	-0.387541
	HLA.DRA8	17.6278	73.0902	HLA.DRA	CD8_D	2.5
	CD388	0.527979	42.7392	CD38	CD8_D	2.5
	KLRB18	5.36337	76.7722	KLRB1	CD8_D	-0.582049
	RORC8	0.0946004	79.4907	RORC	CD8_D	-0.530095
	CD698	49.0869	93.7715	CD69	CD8_D	-1.13861
	ITGAE8	3.63233	65.554	ITGAE	CD8_D	0.0453688
	CCR58	4.68715	68.1005	CCR5	CD8_D	2.26157
	CXCR58	0.101838	55.3338	CXCR5	CD8_D	-0.366922
	CXCR38	6.99001	79.2154	CXCR3	CD8_D	1.01559
	ENTPD18	0.132385	44.0468	ENTPD1	CD8_D	0.719702
	HAVCR28	0.410891	53.0282	HAVCR2	CD8_D	0.24125
	CD2748	0.201909	59.1535	CD274	CD8_D	-0.104395
	NT5E9	0.222303	63.8601	NT5E	CD8_C	-0.67468
	GZMK9	53.4602	73.5427	GZMK	CD8_C	-0.848552
	CCL49	17.5723	66.6127	CCL4	CD8_C	-1.13775
	FCGR3A9	1.15517	80.3433	FCGR3A	CD8_C	-0.670114
	IL7R9	74.3094	91.2889	IL7R	CD8_C	0.744833
	NKG79	63.6411	75.3238	NKG7	CD8_C	-1.30692
	GZMB9	0.864327	50.9715	GZMB	CD8_C	-0.635563
	GZMH9	4.07625	62.4028	GZMH	CD8_C	-0.722271
	GNLY9	10.954	66.3536	GNLY	CD8_C	-0.761998
	BTLA9	0.532829	57.4158	BTLA	CD8_C	2.5
	SELL9	22.1676	69.1386	SELL	CD8_C	2.44366
	IL2RA9	0.83105	69.2034	IL2RA	CD8_C	1.68486
	HLA.DRA9	5.61967	49.7085	HLA.DRA	CD8_C	0.1865
	CD389	0.0434144	34.0997	CD38	CD8_C	-0.322058
	KLRB19	18.4339	74.9676	KLRB1	CD8_C	-0.355436
	RORC9	0.296882	70.5959	RORC	CD8_C	-0.392438
	CD699	82.8145	92.487	CD69	CD8_C	0.854986
	ITGAE9	2.89737	57.7073	ITGAE	CD8_C	-0.367074
	CCR59	0.818275	53.3031	CCR5	CD8_C	-1.67478
	CXCR59	0.243373	61.5933	CXCR5	CD8_C	-0.259661
	CXCR39	5.01933	69.0738	CXCR3	CD8_C	0.00365969
	ENTPD19	0.15745	44.9482	ENTPD1	CD8_C	1.05647
	HAVCR29	0.0260504	54.4041	HAVCR2	CD8_C	-0.7484
	CD2749	0.295211	43.75	CD274	CD8_C	1.03223
	NT5E10	0.18958	58.2857	NT5E	CD8_B	-0.768108
	GZMK10	28.1457	84.7692	GZMK	CD8_B	-1.77426
	CCL410	187.921	88.8132	CCL4	CD8_B	2.5
	FCGR3A10	38.8645	89.8462	FCGR3A	CD8_B	2.5
	IL7R10	24.1066	89.6264	IL7R	CD8_B	-1.40672
	NKG710	461.248	99.3187	NKG7	CD8_B	2.45595
	GZMB10	29.3144	79.7143	GZMB	CD8_B	2.5
	GZMH10	79.763	93.6044	GZMH	CD8_B	2.5
	GNLY10	312.278	93.1648	GNLY	CD8_B	2.5
	BTLA10	0.187104	42.3297	BTLA	CD8_B	-0.299354
	SELL10	2.96205	55.0989	SELL	CD8_B	-0.891261
	IL2RA10	0.0880263	81.3846	IL2RA	CD8_B	-0.490113
	HLA.DRA10	3.92297	47.6264	HLA.DRA	CD8_B	-0.200652
	CD3810	0.0693544	30.8791	CD38	CD8_B	-0.147785
	KLRB110	8.07296	70.5934	KLRB1	CD8_B	-0.535071
	RORC10	0.0778704	79.7143	RORC	CD8_B	-0.54148
	CD6910	36.1468	87.2527	CD69	CD8_B	-1.90348
	ITGAE10	2.95065	58.2637	ITGAE	CD8_B	-0.337178
	CCR510	2.22048	63.8022	CCR5	CD8_B	-0.24812
	CXCR510	0.0411377	59.0769	CXCR5	CD8_B	-0.412923
	CXCR310	3.50746	69.4286	CXCR3	CD8_B	-0.77267
	ENTPD110	0.017552	45.8901	ENTPD1	CD8_B	-0.823167
	HAVCR210	0.186006	40.5495	HAVCR2	CD8_B	-0.337061
	CD27410	0.233793	56.1758	CD274	CD8_B	0.28403
	NT5E11	1.08943	65.8315	NT5E	CD8_A	1.80112
	GZMK11	122.557	94.0978	GZMK	CD8_A	1.67822
	CCL411	60.6735	68.2293	CCL4	CD8_A	-0.166125
	FCGR3A11	2.71052	77.1595	FCGR3A	CD8_A	-0.518814
	IL7R11	70.7951	88.9179	IL7R	CD8_A	0.59422
	NKG711	136.723	92.2226	NKG7	CD8_A	-0.615292
	GZMB11	1.18387	44.9739	GZMB	CD8_A	-0.594319
	GZMH11	8.58941	61.6047	GZMH	CD8_A	-0.504509
	GNLY11	18.6479	63.3569	GNLY	CD8_A	-0.670459
	BTLA11	0.263297	57.6391	BTLA	CD8_A	0.343852
	SELL11	5.80752	45.9115	SELL	CD8_A	-0.397161
	IL2RA11	0.133695	67.8604	IL2RA	CD8_A	-0.356433
	HLA.DRA11	1.40428	38.9487	HLA.DRA	CD8_A	-0.775366
	CD3811	0.0174777	26.8829	CD38	CD8_A	-0.496309
	KLRB111	7.71063	64.4021	KLRB1	CD8_A	-0.541353
	RORC11	0.0517607	63.5567	RORC	CD8_A	-0.559248
	CD6911	79.5677	89.3637	CD69	CD8_A	0.663069
	ITGAE11	3.11097	54.98	ITGAE	CD8_A	-0.247209
	CCR511	2.03292	52.7974	CCR5	CD8_A	-0.438951
	CXCR511	0.0667762	49.3852	CXCR5	CD8_A	-0.393493
	CXCR311	6.47583	67.5069	CXCR3	CD8_A	0.751561
	ENTPD111	0.0163192	39.4713	ENTPD1	CD8_A	-0.839729
	HAVCR211	0.0990421	52.0443	HAVCR2	CD8_A	-0.560695
	CD27411	0.25232	45.0046	CD274	CD8_A	0.509725

[truncated: 47 more sheets: Figure 2F, Figure 3A, Figure 3B, Figure 3C, Figure 3D, Figure 3E, Figure 3F, Figure 3G, Figure 4A, Figure 4B, Figure 4C, Figure 4D, Figure 4E, Figure 4F, Figure 4G, Figure 4H, Figure 4I, Figure 4J, Figure 4K, Figure 5D …]
